# Supplementary material for: Genetic analysis reveals four interacting loci underlying awn trait diversity in barley (Hordeum vulgare)
Source: Sci Rep. 2020 Jul 27;10:12535. doi: 10.1038/s41598-020-69335-x (PMC7385259; doi:10.1038/s41598-020-69335-x)
Supplement: Supplementary file 2 — Supplementary Table 1. [file 41598_2020_69335_MOESM2_ESM.xlsx]

## Sheet: iBSC_v2_2H
Interactions of four genetic loci underlying awn diversity and linkage between awnness and row type in barley (Hordeum vulgare)
Biguang Huang, Daiqing Huang, Zonglie Hong, Swithin Omosuwa Owie, Weiren Wu
Supplementary Table S1-IBSC_v2 2H coordinates.B1 homolog (line 364840) and Vrs1 (line 444044) are highlighted.
This table data is from EnsemblPlants,http://plants.ensembl.org/Hordeum_vulgare/Info/Index?db=core
	##gff-version 3.2.1
	##sequence-region chr2H 1 768075024
	chr2H	International Barley Genome Sequencing Consortium	Chromosome	1	768075024	.	+	.	ID=chromosome:chr2H;Name=chromosome:chr2H;Alias=2H
	chr2H	ibsc	Gene	24516	32449	.	+	.	ID=gene:HORVU2Hr1G000010;Name=HORVU2Hr1G000010;biotype=protein_coding;gene_id=HORVU2Hr1G000010;logic_name=ibsc
	chr2H	.	mRNA	25475	31922	.	+	.	Parent=gene:HORVU2Hr1G000010;ID=transcript:HORVU2Hr1G000010.31;Name=HORVU2Hr1G000010;biotype=protein_coding;transcript_id=HORVU2Hr1G000010.31;constitutive=0;ensembl_end_phase=-1,0,2,1;ensembl_phase=-1,0,2,1;exon_id=HORVU2Hr1G000010-E1-1-17,HORVU2Hr1G000010-E3-1-1,HORVU2Hr1G000010-E3-1-2,HORVU2Hr1G000010-E4-1-2,HORVU2Hr1G000010-E5-1-4,HORVU2Hr1G000010-E6-1-3,HORVU2Hr1G000010-E7,HORVU2Hr1G000010-E8…
	chr2H	ibsc	Five_prime_utr	25475	25684	.	+	.	Parent=transcript:HORVU2Hr1G000010.31;Name=Five_prime_utr
	chr2H	ibsc	Five_prime_utr	25777	25832	.	+	.	Parent=transcript:HORVU2Hr1G000010.31;Name=Five_prime_utr
	chr2H	ibsc	Five_prime_utr	25999	26110	.	+	.	Parent=transcript:HORVU2Hr1G000010.31;Name=Five_prime_utr
	chr2H	ibsc	Five_prime_utr	26207	26364	.	+	.	Parent=transcript:HORVU2Hr1G000010.31;Name=Five_prime_utr
	chr2H	ibsc	Five_prime_utr	26423	26488	.	+	.	Parent=transcript:HORVU2Hr1G000010.31;Name=Five_prime_utr
	chr2H	ibsc	Five_prime_utr	26640	26755	.	+	.	Parent=transcript:HORVU2Hr1G000010.31;Name=Five_prime_utr
	chr2H	.	Exon	25475	25684	.	+	.	Parent=transcript:HORVU2Hr1G000010.31
	chr2H	.	Exon	25777	25832	.	+	.	Parent=transcript:HORVU2Hr1G000010.31
	chr2H	.	Exon	25999	26110	.	+	.	Parent=transcript:HORVU2Hr1G000010.31
	chr2H	.	Exon	26207	26364	.	+	.	Parent=transcript:HORVU2Hr1G000010.31
	chr2H	.	Exon	26423	26488	.	+	.	Parent=transcript:HORVU2Hr1G000010.31
	chr2H	.	Exon	26640	26776	.	+	.	Parent=transcript:HORVU2Hr1G000010.31
	chr2H	.	Exon	27295	27354	.	+	.	Parent=transcript:HORVU2Hr1G000010.31
	chr2H	.	Exon	27463	27587	.	+	.	Parent=transcript:HORVU2Hr1G000010.31
	chr2H	.	Exon	28157	28221	.	+	.	Parent=transcript:HORVU2Hr1G000010.31
	chr2H	.	Exon	28762	28814	.	+	.	Parent=transcript:HORVU2Hr1G000010.31
	chr2H	.	Exon	29096	29149	.	+	.	Parent=transcript:HORVU2Hr1G000010.31
	chr2H	.	Exon	29237	29296	.	+	.	Parent=transcript:HORVU2Hr1G000010.31
	chr2H	.	Exon	29458	29504	.	+	.	Parent=transcript:HORVU2Hr1G000010.31
	chr2H	.	Exon	29581	29720	.	+	.	Parent=transcript:HORVU2Hr1G000010.31
	chr2H	.	Exon	30193	30322	.	+	.	Parent=transcript:HORVU2Hr1G000010.31
	chr2H	.	Exon	30451	30499	.	+	.	Parent=transcript:HORVU2Hr1G000010.31
	chr2H	.	Exon	31211	31294	.	+	.	Parent=transcript:HORVU2Hr1G000010.31
	chr2H	.	Exon	31415	31494	.	+	.	Parent=transcript:HORVU2Hr1G000010.31
	chr2H	.	Exon	31576	31665	.	+	.	Parent=transcript:HORVU2Hr1G000010.31
	chr2H	.	Exon	31804	31922	.	+	.	Parent=transcript:HORVU2Hr1G000010.31
	chr2H	ibsc	CDS	26756	26776	.	+	0	Parent=transcript:HORVU2Hr1G000010.31;ID=CDS:HORVU2Hr1G000010.31;Name=HORVU2Hr1G000010;protein_id=HORVU2Hr1G000010.31
	chr2H	ibsc	CDS	27295	27354	.	+	0	Parent=transcript:HORVU2Hr1G000010.31;ID=CDS:HORVU2Hr1G000010.31;Name=HORVU2Hr1G000010;protein_id=HORVU2Hr1G000010.31
	chr2H	ibsc	CDS	27463	27587	.	+	0	Parent=transcript:HORVU2Hr1G000010.31;ID=CDS:HORVU2Hr1G000010.31;Name=HORVU2Hr1G000010;protein_id=HORVU2Hr1G000010.31
	chr2H	ibsc	CDS	28157	28221	.	+	1	Parent=transcript:HORVU2Hr1G000010.31;ID=CDS:HORVU2Hr1G000010.31;Name=HORVU2Hr1G000010;protein_id=HORVU2Hr1G000010.31
	chr2H	ibsc	CDS	28762	28814	.	+	2	Parent=transcript:HORVU2Hr1G000010.31;ID=CDS:HORVU2Hr1G000010.31;Name=HORVU2Hr1G000010;protein_id=HORVU2Hr1G000010.31
	chr2H	ibsc	CDS	29096	29149	.	+	0	Parent=transcript:HORVU2Hr1G000010.31;ID=CDS:HORVU2Hr1G000010.31;Name=HORVU2Hr1G000010;protein_id=HORVU2Hr1G000010.31
	chr2H	ibsc	CDS	29237	29296	.	+	0	Parent=transcript:HORVU2Hr1G000010.31;ID=CDS:HORVU2Hr1G000010.31;Name=HORVU2Hr1G000010;protein_id=HORVU2Hr1G000010.31
	chr2H	ibsc	CDS	29458	29504	.	+	0	Parent=transcript:HORVU2Hr1G000010.31;ID=CDS:HORVU2Hr1G000010.31;Name=HORVU2Hr1G000010;protein_id=HORVU2Hr1G000010.31
	chr2H	ibsc	CDS	29581	29720	.	+	1	Parent=transcript:HORVU2Hr1G000010.31;ID=CDS:HORVU2Hr1G000010.31;Name=HORVU2Hr1G000010;protein_id=HORVU2Hr1G000010.31
	chr2H	ibsc	CDS	30193	30322	.	+	2	Parent=transcript:HORVU2Hr1G000010.31;ID=CDS:HORVU2Hr1G000010.31;Name=HORVU2Hr1G000010;protein_id=HORVU2Hr1G000010.31
	chr2H	ibsc	CDS	30451	30499	.	+	1	Parent=transcript:HORVU2Hr1G000010.31;ID=CDS:HORVU2Hr1G000010.31;Name=HORVU2Hr1G000010;protein_id=HORVU2Hr1G000010.31
	chr2H	ibsc	CDS	31211	31294	.	+	0	Parent=transcript:HORVU2Hr1G000010.31;ID=CDS:HORVU2Hr1G000010.31;Name=HORVU2Hr1G000010;protein_id=HORVU2Hr1G000010.31
	chr2H	ibsc	CDS	31415	31494	.	+	0	Parent=transcript:HORVU2Hr1G000010.31;ID=CDS:HORVU2Hr1G000010.31;Name=HORVU2Hr1G000010;protein_id=HORVU2Hr1G000010.31
	chr2H	ibsc	CDS	31576	31665	.	+	1	Parent=transcript:HORVU2Hr1G000010.31;ID=CDS:HORVU2Hr1G000010.31;Name=HORVU2Hr1G000010;protein_id=HORVU2Hr1G000010.31
	chr2H	ibsc	CDS	31804	31921	.	+	1	Parent=transcript:HORVU2Hr1G000010.31;ID=CDS:HORVU2Hr1G000010.31;Name=HORVU2Hr1G000010;protein_id=HORVU2Hr1G000010.31
	chr2H	ibsc	Three_prime_utr	31922	31922	.	+	.	Parent=transcript:HORVU2Hr1G000010.31;Name=Three_prime_utr
	chr2H	.	mRNA	25017	32449	.	+	.	Parent=gene:HORVU2Hr1G000010;ID=transcript:HORVU2Hr1G000010.30;Name=HORVU2Hr1G000010;biotype=protein_coding;transcript_id=HORVU2Hr1G000010.30;constitutive=0;ensembl_end_phase=-1,2,0,1;ensembl_phase=-1,2,0,1;exon_id=HORVU2Hr1G000010-E1-1-3,HORVU2Hr1G000010-E2-1-3,HORVU2Hr1G000010-E3,HORVU2Hr1G000010-E4,HORVU2Hr1G000010-E5,HORVU2Hr1G000010-E6,HORVU2Hr1G000010-E7,HORVU2Hr1G000010-E8,HORVU2Hr1G000010…
	chr2H	ibsc	Five_prime_utr	25017	25125	.	+	.	Parent=transcript:HORVU2Hr1G000010.30;Name=Five_prime_utr
	chr2H	ibsc	Five_prime_utr	25537	25752	.	+	.	Parent=transcript:HORVU2Hr1G000010.30;Name=Five_prime_utr
	chr2H	.	Exon	25017	25125	.	+	.	Parent=transcript:HORVU2Hr1G000010.30
	chr2H	.	Exon	25537	25832	.	+	.	Parent=transcript:HORVU2Hr1G000010.30
	chr2H	.	Exon	25999	26110	.	+	.	Parent=transcript:HORVU2Hr1G000010.30
	chr2H	.	Exon	26207	26354	.	+	.	Parent=transcript:HORVU2Hr1G000010.30
	chr2H	.	Exon	26423	26488	.	+	.	Parent=transcript:HORVU2Hr1G000010.30
	chr2H	.	Exon	26640	26776	.	+	.	Parent=transcript:HORVU2Hr1G000010.30
	chr2H	.	Exon	27295	27354	.	+	.	Parent=transcript:HORVU2Hr1G000010.30
	chr2H	.	Exon	27463	27587	.	+	.	Parent=transcript:HORVU2Hr1G000010.30
	chr2H	.	Exon	28157	28221	.	+	.	Parent=transcript:HORVU2Hr1G000010.30
	chr2H	.	Exon	28762	28814	.	+	.	Parent=transcript:HORVU2Hr1G000010.30
	chr2H	.	Exon	29096	29149	.	+	.	Parent=transcript:HORVU2Hr1G000010.30
	chr2H	.	Exon	29237	29296	.	+	.	Parent=transcript:HORVU2Hr1G000010.30
	chr2H	.	Exon	29458	29504	.	+	.	Parent=transcript:HORVU2Hr1G000010.30
	chr2H	.	Exon	29581	29720	.	+	.	Parent=transcript:HORVU2Hr1G000010.30
	chr2H	.	Exon	30193	30322	.	+	.	Parent=transcript:HORVU2Hr1G000010.30
	chr2H	.	Exon	30451	30499	.	+	.	Parent=transcript:HORVU2Hr1G000010.30
	chr2H	.	Exon	31211	31294	.	+	.	Parent=transcript:HORVU2Hr1G000010.30
	chr2H	.	Exon	31415	31494	.	+	.	Parent=transcript:HORVU2Hr1G000010.30
	chr2H	.	Exon	31576	31665	.	+	.	Parent=transcript:HORVU2Hr1G000010.30
	chr2H	.	Exon	31804	32449	.	+	.	Parent=transcript:HORVU2Hr1G000010.30
	chr2H	ibsc	CDS	25753	25832	.	+	0	Parent=transcript:HORVU2Hr1G000010.30;ID=CDS:HORVU2Hr1G000010.30;Name=HORVU2Hr1G000010;protein_id=HORVU2Hr1G000010.30
	chr2H	ibsc	CDS	25999	26110	.	+	1	Parent=transcript:HORVU2Hr1G000010.30;ID=CDS:HORVU2Hr1G000010.30;Name=HORVU2Hr1G000010;protein_id=HORVU2Hr1G000010.30
	chr2H	ibsc	CDS	26207	26354	.	+	0	Parent=transcript:HORVU2Hr1G000010.30;ID=CDS:HORVU2Hr1G000010.30;Name=HORVU2Hr1G000010;protein_id=HORVU2Hr1G000010.30
	chr2H	ibsc	CDS	26423	26488	.	+	2	Parent=transcript:HORVU2Hr1G000010.30;ID=CDS:HORVU2Hr1G000010.30;Name=HORVU2Hr1G000010;protein_id=HORVU2Hr1G000010.30
	chr2H	ibsc	CDS	26640	26776	.	+	2	Parent=transcript:HORVU2Hr1G000010.30;ID=CDS:HORVU2Hr1G000010.30;Name=HORVU2Hr1G000010;protein_id=HORVU2Hr1G000010.30
	chr2H	ibsc	CDS	27295	27354	.	+	0	Parent=transcript:HORVU2Hr1G000010.30;ID=CDS:HORVU2Hr1G000010.30;Name=HORVU2Hr1G000010;protein_id=HORVU2Hr1G000010.30
	chr2H	ibsc	CDS	27463	27587	.	+	0	Parent=transcript:HORVU2Hr1G000010.30;ID=CDS:HORVU2Hr1G000010.30;Name=HORVU2Hr1G000010;protein_id=HORVU2Hr1G000010.30
	chr2H	ibsc	CDS	28157	28221	.	+	1	Parent=transcript:HORVU2Hr1G000010.30;ID=CDS:HORVU2Hr1G000010.30;Name=HORVU2Hr1G000010;protein_id=HORVU2Hr1G000010.30
	chr2H	ibsc	CDS	28762	28814	.	+	2	Parent=transcript:HORVU2Hr1G000010.30;ID=CDS:HORVU2Hr1G000010.30;Name=HORVU2Hr1G000010;protein_id=HORVU2Hr1G000010.30
	chr2H	ibsc	CDS	29096	29149	.	+	0	Parent=transcript:HORVU2Hr1G000010.30;ID=CDS:HORVU2Hr1G000010.30;Name=HORVU2Hr1G000010;protein_id=HORVU2Hr1G000010.30
	chr2H	ibsc	CDS	29237	29296	.	+	0	Parent=transcript:HORVU2Hr1G000010.30;ID=CDS:HORVU2Hr1G000010.30;Name=HORVU2Hr1G000010;protein_id=HORVU2Hr1G000010.30
	chr2H	ibsc	CDS	29458	29504	.	+	0	Parent=transcript:HORVU2Hr1G000010.30;ID=CDS:HORVU2Hr1G000010.30;Name=HORVU2Hr1G000010;protein_id=HORVU2Hr1G000010.30
	chr2H	ibsc	CDS	29581	29720	.	+	1	Parent=transcript:HORVU2Hr1G000010.30;ID=CDS:HORVU2Hr1G000010.30;Name=HORVU2Hr1G000010;protein_id=HORVU2Hr1G000010.30
	chr2H	ibsc	CDS	30193	30322	.	+	2	Parent=transcript:HORVU2Hr1G000010.30;ID=CDS:HORVU2Hr1G000010.30;Name=HORVU2Hr1G000010;protein_id=HORVU2Hr1G000010.30
	chr2H	ibsc	CDS	30451	30499	.	+	1	Parent=transcript:HORVU2Hr1G000010.30;ID=CDS:HORVU2Hr1G000010.30;Name=HORVU2Hr1G000010;protein_id=HORVU2Hr1G000010.30
	chr2H	ibsc	CDS	31211	31294	.	+	0	Parent=transcript:HORVU2Hr1G000010.30;ID=CDS:HORVU2Hr1G000010.30;Name=HORVU2Hr1G000010;protein_id=HORVU2Hr1G000010.30
	chr2H	ibsc	CDS	31415	31494	.	+	0	Parent=transcript:HORVU2Hr1G000010.30;ID=CDS:HORVU2Hr1G000010.30;Name=HORVU2Hr1G000010;protein_id=HORVU2Hr1G000010.30
	chr2H	ibsc	CDS	31576	31665	.	+	1	Parent=transcript:HORVU2Hr1G000010.30;ID=CDS:HORVU2Hr1G000010.30;Name=HORVU2Hr1G000010;protein_id=HORVU2Hr1G000010.30
	chr2H	ibsc	CDS	31804	31921	.	+	1	Parent=transcript:HORVU2Hr1G000010.30;ID=CDS:HORVU2Hr1G000010.30;Name=HORVU2Hr1G000010;protein_id=HORVU2Hr1G000010.30
	chr2H	ibsc	Three_prime_utr	31922	32449	.	+	.	Parent=transcript:HORVU2Hr1G000010.30;Name=Three_prime_utr
	chr2H	.	mRNA	25579	32241	.	+	.	Parent=gene:HORVU2Hr1G000010;ID=transcript:HORVU2Hr1G000010.33;Name=HORVU2Hr1G000010;biotype=protein_coding;transcript_id=HORVU2Hr1G000010.33;constitutive=0;ensembl_end_phase=2,0,1,-1;ensembl_phase=-1,2,0,1;exon_id=HORVU2Hr1G000010-E1-1-21,HORVU2Hr1G000010-E3,HORVU2Hr1G000010-E4,HORVU2Hr1G000010-E5,HORVU2Hr1G000010-E6,HORVU2Hr1G000010-E7,HORVU2Hr1G000010-E8,HORVU2Hr1G000010-E9,HORVU2Hr1G000010-E1…
	chr2H	ibsc	Five_prime_utr	25579	25752	.	+	.	Parent=transcript:HORVU2Hr1G000010.33;Name=Five_prime_utr
	chr2H	.	Exon	25579	25832	.	+	.	Parent=transcript:HORVU2Hr1G000010.33
	chr2H	.	Exon	25999	26110	.	+	.	Parent=transcript:HORVU2Hr1G000010.33
	chr2H	.	Exon	26207	26354	.	+	.	Parent=transcript:HORVU2Hr1G000010.33
	chr2H	.	Exon	26423	26488	.	+	.	Parent=transcript:HORVU2Hr1G000010.33
	chr2H	.	Exon	26640	26776	.	+	.	Parent=transcript:HORVU2Hr1G000010.33
	chr2H	.	Exon	27295	27354	.	+	.	Parent=transcript:HORVU2Hr1G000010.33
	chr2H	.	Exon	27463	27587	.	+	.	Parent=transcript:HORVU2Hr1G000010.33
	chr2H	.	Exon	28157	28221	.	+	.	Parent=transcript:HORVU2Hr1G000010.33
	chr2H	.	Exon	28762	28814	.	+	.	Parent=transcript:HORVU2Hr1G000010.33
	chr2H	.	Exon	29096	29149	.	+	.	Parent=transcript:HORVU2Hr1G000010.33
	chr2H	.	Exon	29237	29296	.	+	.	Parent=transcript:HORVU2Hr1G000010.33
	chr2H	.	Exon	29458	29504	.	+	.	Parent=transcript:HORVU2Hr1G000010.33
	chr2H	.	Exon	29581	29720	.	+	.	Parent=transcript:HORVU2Hr1G000010.33
	chr2H	.	Exon	30193	31294	.	+	.	Parent=transcript:HORVU2Hr1G000010.33
	chr2H	.	Exon	31415	31494	.	+	.	Parent=transcript:HORVU2Hr1G000010.33
	chr2H	.	Exon	31576	31665	.	+	.	Parent=transcript:HORVU2Hr1G000010.33
	chr2H	.	Exon	31804	32241	.	+	.	Parent=transcript:HORVU2Hr1G000010.33
	chr2H	ibsc	CDS	25753	25832	.	+	0	Parent=transcript:HORVU2Hr1G000010.33;ID=CDS:HORVU2Hr1G000010.33;Name=HORVU2Hr1G000010;protein_id=HORVU2Hr1G000010.33
	chr2H	ibsc	CDS	25999	26110	.	+	1	Parent=transcript:HORVU2Hr1G000010.33;ID=CDS:HORVU2Hr1G000010.33;Name=HORVU2Hr1G000010;protein_id=HORVU2Hr1G000010.33
	chr2H	ibsc	CDS	26207	26354	.	+	0	Parent=transcript:HORVU2Hr1G000010.33;ID=CDS:HORVU2Hr1G000010.33;Name=HORVU2Hr1G000010;protein_id=HORVU2Hr1G000010.33
	chr2H	ibsc	CDS	26423	26488	.	+	2	Parent=transcript:HORVU2Hr1G000010.33;ID=CDS:HORVU2Hr1G000010.33;Name=HORVU2Hr1G000010;protein_id=HORVU2Hr1G000010.33
	chr2H	ibsc	CDS	26640	26776	.	+	2	Parent=transcript:HORVU2Hr1G000010.33;ID=CDS:HORVU2Hr1G000010.33;Name=HORVU2Hr1G000010;protein_id=HORVU2Hr1G000010.33
	chr2H	ibsc	CDS	27295	27354	.	+	0	Parent=transcript:HORVU2Hr1G000010.33;ID=CDS:HORVU2Hr1G000010.33;Name=HORVU2Hr1G000010;protein_id=HORVU2Hr1G000010.33
	chr2H	ibsc	CDS	27463	27587	.	+	0	Parent=transcript:HORVU2Hr1G000010.33;ID=CDS:HORVU2Hr1G000010.33;Name=HORVU2Hr1G000010;protein_id=HORVU2Hr1G000010.33
	chr2H	ibsc	CDS	28157	28221	.	+	1	Parent=transcript:HORVU2Hr1G000010.33;ID=CDS:HORVU2Hr1G000010.33;Name=HORVU2Hr1G000010;protein_id=HORVU2Hr1G000010.33
	chr2H	ibsc	CDS	28762	28814	.	+	2	Parent=transcript:HORVU2Hr1G000010.33;ID=CDS:HORVU2Hr1G000010.33;Name=HORVU2Hr1G000010;protein_id=HORVU2Hr1G000010.33
	chr2H	ibsc	CDS	29096	29149	.	+	0	Parent=transcript:HORVU2Hr1G000010.33;ID=CDS:HORVU2Hr1G000010.33;Name=HORVU2Hr1G000010;protein_id=HORVU2Hr1G000010.33
	chr2H	ibsc	CDS	29237	29296	.	+	0	Parent=transcript:HORVU2Hr1G000010.33;ID=CDS:HORVU2Hr1G000010.33;Name=HORVU2Hr1G000010;protein_id=HORVU2Hr1G000010.33
	chr2H	ibsc	CDS	29458	29504	.	+	0	Parent=transcript:HORVU2Hr1G000010.33;ID=CDS:HORVU2Hr1G000010.33;Name=HORVU2Hr1G000010;protein_id=HORVU2Hr1G000010.33
	chr2H	ibsc	CDS	29581	29720	.	+	1	Parent=transcript:HORVU2Hr1G000010.33;ID=CDS:HORVU2Hr1G000010.33;Name=HORVU2Hr1G000010;protein_id=HORVU2Hr1G000010.33
	chr2H	ibsc	CDS	30193	30326	.	+	2	Parent=transcript:HORVU2Hr1G000010.33;ID=CDS:HORVU2Hr1G000010.33;Name=HORVU2Hr1G000010;protein_id=HORVU2Hr1G000010.33
	chr2H	ibsc	Three_prime_utr	30327	31294	.	+	.	Parent=transcript:HORVU2Hr1G000010.33;Name=Three_prime_utr
	chr2H	ibsc	Three_prime_utr	31415	31494	.	+	.	Parent=transcript:HORVU2Hr1G000010.33;Name=Three_prime_utr
	chr2H	ibsc	Three_prime_utr	31576	31665	.	+	.	Parent=transcript:HORVU2Hr1G000010.33;Name=Three_prime_utr
	chr2H	ibsc	Three_prime_utr	31804	32241	.	+	.	Parent=transcript:HORVU2Hr1G000010.33;Name=Three_prime_utr
	chr2H	.	mRNA	25486	31921	.	+	.	Parent=gene:HORVU2Hr1G000010;ID=transcript:HORVU2Hr1G000010.32;Name=HORVU2Hr1G000010;biotype=protein_coding;transcript_id=HORVU2Hr1G000010.32;constitutive=0;ensembl_end_phase=0,2,1;ensembl_phase=-1,0,2,1;exon_id=HORVU2Hr1G000010-E1,HORVU2Hr1G000010-E2,HORVU2Hr1G000010-E3,HORVU2Hr1G000010-E4,HORVU2Hr1G000010-E5,HORVU2Hr1G000010-E6,HORVU2Hr1G000010-E7,HORVU2Hr1G000010-E8,HORVU2Hr1G000010-E9,HORVU2H…
	chr2H	ibsc	Five_prime_utr	25486	25558	.	+	.	Parent=transcript:HORVU2Hr1G000010.32;Name=Five_prime_utr
	chr2H	.	Exon	25486	25684	.	+	.	Parent=transcript:HORVU2Hr1G000010.32
	chr2H	.	Exon	25777	25832	.	+	.	Parent=transcript:HORVU2Hr1G000010.32
	chr2H	.	Exon	25999	26110	.	+	.	Parent=transcript:HORVU2Hr1G000010.32
	chr2H	.	Exon	26207	26354	.	+	.	Parent=transcript:HORVU2Hr1G000010.32
	chr2H	.	Exon	26423	26488	.	+	.	Parent=transcript:HORVU2Hr1G000010.32
	chr2H	.	Exon	26640	26776	.	+	.	Parent=transcript:HORVU2Hr1G000010.32
	chr2H	.	Exon	27295	27354	.	+	.	Parent=transcript:HORVU2Hr1G000010.32
	chr2H	.	Exon	27463	27587	.	+	.	Parent=transcript:HORVU2Hr1G000010.32
	chr2H	.	Exon	28157	28221	.	+	.	Parent=transcript:HORVU2Hr1G000010.32
	chr2H	.	Exon	28762	28814	.	+	.	Parent=transcript:HORVU2Hr1G000010.32
	chr2H	.	Exon	29096	29149	.	+	.	Parent=transcript:HORVU2Hr1G000010.32
	chr2H	.	Exon	29237	29296	.	+	.	Parent=transcript:HORVU2Hr1G000010.32
	chr2H	.	Exon	29458	29504	.	+	.	Parent=transcript:HORVU2Hr1G000010.32
	chr2H	.	Exon	29581	29720	.	+	.	Parent=transcript:HORVU2Hr1G000010.32
	chr2H	.	Exon	29873	29893	.	+	.	Parent=transcript:HORVU2Hr1G000010.32
	chr2H	.	Exon	30193	30322	.	+	.	Parent=transcript:HORVU2Hr1G000010.32
	chr2H	.	Exon	30451	30499	.	+	.	Parent=transcript:HORVU2Hr1G000010.32
	chr2H	.	Exon	31211	31294	.	+	.	Parent=transcript:HORVU2Hr1G000010.32
	chr2H	.	Exon	31415	31494	.	+	.	Parent=transcript:HORVU2Hr1G000010.32
	chr2H	.	Exon	31576	31665	.	+	.	Parent=transcript:HORVU2Hr1G000010.32
	chr2H	.	Exon	31804	31921	.	+	.	Parent=transcript:HORVU2Hr1G000010.32
	chr2H	ibsc	CDS	25559	25684	.	+	0	Parent=transcript:HORVU2Hr1G000010.32;ID=CDS:HORVU2Hr1G000010.32;Name=HORVU2Hr1G000010;protein_id=HORVU2Hr1G000010.32
	chr2H	ibsc	CDS	25777	25832	.	+	0	Parent=transcript:HORVU2Hr1G000010.32;ID=CDS:HORVU2Hr1G000010.32;Name=HORVU2Hr1G000010;protein_id=HORVU2Hr1G000010.32
	chr2H	ibsc	CDS	25999	26110	.	+	1	Parent=transcript:HORVU2Hr1G000010.32;ID=CDS:HORVU2Hr1G000010.32;Name=HORVU2Hr1G000010;protein_id=HORVU2Hr1G000010.32
	chr2H	ibsc	CDS	26207	26354	.	+	0	Parent=transcript:HORVU2Hr1G000010.32;ID=CDS:HORVU2Hr1G000010.32;Name=HORVU2Hr1G000010;protein_id=HORVU2Hr1G000010.32
	chr2H	ibsc	CDS	26423	26488	.	+	2	Parent=transcript:HORVU2Hr1G000010.32;ID=CDS:HORVU2Hr1G000010.32;Name=HORVU2Hr1G000010;protein_id=HORVU2Hr1G000010.32
	chr2H	ibsc	CDS	26640	26776	.	+	2	Parent=transcript:HORVU2Hr1G000010.32;ID=CDS:HORVU2Hr1G000010.32;Name=HORVU2Hr1G000010;protein_id=HORVU2Hr1G000010.32
	chr2H	ibsc	CDS	27295	27354	.	+	0	Parent=transcript:HORVU2Hr1G000010.32;ID=CDS:HORVU2Hr1G000010.32;Name=HORVU2Hr1G000010;protein_id=HORVU2Hr1G000010.32
	chr2H	ibsc	CDS	27463	27587	.	+	0	Parent=transcript:HORVU2Hr1G000010.32;ID=CDS:HORVU2Hr1G000010.32;Name=HORVU2Hr1G000010;protein_id=HORVU2Hr1G000010.32
	chr2H	ibsc	CDS	28157	28221	.	+	1	Parent=transcript:HORVU2Hr1G000010.32;ID=CDS:HORVU2Hr1G000010.32;Name=HORVU2Hr1G000010;protein_id=HORVU2Hr1G000010.32
	chr2H	ibsc	CDS	28762	28814	.	+	2	Parent=transcript:HORVU2Hr1G000010.32;ID=CDS:HORVU2Hr1G000010.32;Name=HORVU2Hr1G000010;protein_id=HORVU2Hr1G000010.32
	chr2H	ibsc	CDS	29096	29149	.	+	0	Parent=transcript:HORVU2Hr1G000010.32;ID=CDS:HORVU2Hr1G000010.32;Name=HORVU2Hr1G000010;protein_id=HORVU2Hr1G000010.32
	chr2H	ibsc	CDS	29237	29296	.	+	0	Parent=transcript:HORVU2Hr1G000010.32;ID=CDS:HORVU2Hr1G000010.32;Name=HORVU2Hr1G000010;protein_id=HORVU2Hr1G000010.32
	chr2H	ibsc	CDS	29458	29504	.	+	0	Parent=transcript:HORVU2Hr1G000010.32;ID=CDS:HORVU2Hr1G000010.32;Name=HORVU2Hr1G000010;protein_id=HORVU2Hr1G000010.32
	chr2H	ibsc	CDS	29581	29720	.	+	1	Parent=transcript:HORVU2Hr1G000010.32;ID=CDS:HORVU2Hr1G000010.32;Name=HORVU2Hr1G000010;protein_id=HORVU2Hr1G000010.32
	chr2H	ibsc	CDS	29873	29893	.	+	2	Parent=transcript:HORVU2Hr1G000010.32;ID=CDS:HORVU2Hr1G000010.32;Name=HORVU2Hr1G000010;protein_id=HORVU2Hr1G000010.32
	chr2H	ibsc	CDS	30193	30322	.	+	2	Parent=transcript:HORVU2Hr1G000010.32;ID=CDS:HORVU2Hr1G000010.32;Name=HORVU2Hr1G000010;protein_id=HORVU2Hr1G000010.32
	chr2H	ibsc	CDS	30451	30499	.	+	1	Parent=transcript:HORVU2Hr1G000010.32;ID=CDS:HORVU2Hr1G000010.32;Name=HORVU2Hr1G000010;protein_id=HORVU2Hr1G000010.32
	chr2H	ibsc	CDS	31211	31294	.	+	0	Parent=transcript:HORVU2Hr1G000010.32;ID=CDS:HORVU2Hr1G000010.32;Name=HORVU2Hr1G000010;protein_id=HORVU2Hr1G000010.32
	chr2H	ibsc	CDS	31415	31494	.	+	0	Parent=transcript:HORVU2Hr1G000010.32;ID=CDS:HORVU2Hr1G000010.32;Name=HORVU2Hr1G000010;protein_id=HORVU2Hr1G000010.32
	chr2H	ibsc	CDS	31576	31665	.	+	1	Parent=transcript:HORVU2Hr1G000010.32;ID=CDS:HORVU2Hr1G000010.32;Name=HORVU2Hr1G000010;protein_id=HORVU2Hr1G000010.32
	chr2H	ibsc	CDS	31804	31921	.	+	1	Parent=transcript:HORVU2Hr1G000010.32;ID=CDS:HORVU2Hr1G000010.32;Name=HORVU2Hr1G000010;protein_id=HORVU2Hr1G000010.32
	chr2H	.	mRNA	26285	29752	.	+	.	Parent=gene:HORVU2Hr1G000010;ID=transcript:HORVU2Hr1G000010.39;Name=HORVU2Hr1G000010;biotype=protein_coding;transcript_id=HORVU2Hr1G000010.39;constitutive=0;ensembl_end_phase=1,0,2;ensembl_phase=0,1,2;exon_id=HORVU2Hr1G000010-E1-1-31,HORVU2Hr1G000010-E5,HORVU2Hr1G000010-E6,HORVU2Hr1G000010-E7,HORVU2Hr1G000010-E8,HORVU2Hr1G000010-E9,HORVU2Hr1G000010-E10,HORVU2Hr1G000010-E11,HORVU2Hr1G000010-E12,HO…
	chr2H	.	Exon	26285	26354	.	+	.	Parent=transcript:HORVU2Hr1G000010.39
	chr2H	.	Exon	26423	26488	.	+	.	Parent=transcript:HORVU2Hr1G000010.39
	chr2H	.	Exon	26640	26776	.	+	.	Parent=transcript:HORVU2Hr1G000010.39
	chr2H	.	Exon	27295	27354	.	+	.	Parent=transcript:HORVU2Hr1G000010.39
	chr2H	.	Exon	27463	27587	.	+	.	Parent=transcript:HORVU2Hr1G000010.39
	chr2H	.	Exon	28157	28221	.	+	.	Parent=transcript:HORVU2Hr1G000010.39
	chr2H	.	Exon	28762	28814	.	+	.	Parent=transcript:HORVU2Hr1G000010.39
	chr2H	.	Exon	29096	29149	.	+	.	Parent=transcript:HORVU2Hr1G000010.39
	chr2H	.	Exon	29237	29296	.	+	.	Parent=transcript:HORVU2Hr1G000010.39
	chr2H	.	Exon	29458	29504	.	+	.	Parent=transcript:HORVU2Hr1G000010.39
	chr2H	.	Exon	29581	29752	.	+	.	Parent=transcript:HORVU2Hr1G000010.39
	chr2H	ibsc	CDS	26285	26354	.	+	0	Parent=transcript:HORVU2Hr1G000010.39;ID=CDS:HORVU2Hr1G000010.39;Name=HORVU2Hr1G000010;protein_id=HORVU2Hr1G000010.39
	chr2H	ibsc	CDS	26423	26488	.	+	2	Parent=transcript:HORVU2Hr1G000010.39;ID=CDS:HORVU2Hr1G000010.39;Name=HORVU2Hr1G000010;protein_id=HORVU2Hr1G000010.39
	chr2H	ibsc	CDS	26640	26776	.	+	2	Parent=transcript:HORVU2Hr1G000010.39;ID=CDS:HORVU2Hr1G000010.39;Name=HORVU2Hr1G000010;protein_id=HORVU2Hr1G000010.39
	chr2H	ibsc	CDS	27295	27354	.	+	0	Parent=transcript:HORVU2Hr1G000010.39;ID=CDS:HORVU2Hr1G000010.39;Name=HORVU2Hr1G000010;protein_id=HORVU2Hr1G000010.39
	chr2H	ibsc	CDS	27463	27587	.	+	0	Parent=transcript:HORVU2Hr1G000010.39;ID=CDS:HORVU2Hr1G000010.39;Name=HORVU2Hr1G000010;protein_id=HORVU2Hr1G000010.39
	chr2H	ibsc	CDS	28157	28221	.	+	1	Parent=transcript:HORVU2Hr1G000010.39;ID=CDS:HORVU2Hr1G000010.39;Name=HORVU2Hr1G000010;protein_id=HORVU2Hr1G000010.39
	chr2H	ibsc	CDS	28762	28814	.	+	2	Parent=transcript:HORVU2Hr1G000010.39;ID=CDS:HORVU2Hr1G000010.39;Name=HORVU2Hr1G000010;protein_id=HORVU2Hr1G000010.39
	chr2H	ibsc	CDS	29096	29149	.	+	0	Parent=transcript:HORVU2Hr1G000010.39;ID=CDS:HORVU2Hr1G000010.39;Name=HORVU2Hr1G000010;protein_id=HORVU2Hr1G000010.39
	chr2H	ibsc	CDS	29237	29296	.	+	0	Parent=transcript:HORVU2Hr1G000010.39;ID=CDS:HORVU2Hr1G000010.39;Name=HORVU2Hr1G000010;protein_id=HORVU2Hr1G000010.39
	chr2H	ibsc	CDS	29458	29504	.	+	0	Parent=transcript:HORVU2Hr1G000010.39;ID=CDS:HORVU2Hr1G000010.39;Name=HORVU2Hr1G000010;protein_id=HORVU2Hr1G000010.39
	chr2H	ibsc	CDS	29581	29752	.	+	1	Parent=transcript:HORVU2Hr1G000010.39;ID=CDS:HORVU2Hr1G000010.39;Name=HORVU2Hr1G000010;protein_id=HORVU2Hr1G000010.39
	chr2H	.	mRNA	26091	32352	.	+	.	Parent=gene:HORVU2Hr1G000010;ID=transcript:HORVU2Hr1G000010.38;Name=HORVU2Hr1G000010;biotype=protein_coding;transcript_id=HORVU2Hr1G000010.38;constitutive=0;ensembl_end_phase=0,1,-1;ensembl_phase=-1,0,1;exon_id=HORVU2Hr1G000010-E1-1-13,HORVU2Hr1G000010-E4,HORVU2Hr1G000010-E5,HORVU2Hr1G000010-E6,HORVU2Hr1G000010-E5-1-3,HORVU2Hr1G000010-E6-1-2,HORVU2Hr1G000010-E7-1-1,HORVU2Hr1G000010-E8-1-1,HORVU2H…
	chr2H	ibsc	Five_prime_utr	26091	26092	.	+	.	Parent=transcript:HORVU2Hr1G000010.38;Name=Five_prime_utr
	chr2H	.	Exon	26091	26110	.	+	.	Parent=transcript:HORVU2Hr1G000010.38
	chr2H	.	Exon	26207	26354	.	+	.	Parent=transcript:HORVU2Hr1G000010.38
	chr2H	.	Exon	26423	26488	.	+	.	Parent=transcript:HORVU2Hr1G000010.38
	chr2H	.	Exon	26640	26776	.	+	.	Parent=transcript:HORVU2Hr1G000010.38
	chr2H	.	Exon	27295	27355	.	+	.	Parent=transcript:HORVU2Hr1G000010.38
	chr2H	.	Exon	27463	27587	.	+	.	Parent=transcript:HORVU2Hr1G000010.38
	chr2H	.	Exon	28762	28814	.	+	.	Parent=transcript:HORVU2Hr1G000010.38
	chr2H	.	Exon	29092	29149	.	+	.	Parent=transcript:HORVU2Hr1G000010.38
	chr2H	.	Exon	29237	29504	.	+	.	Parent=transcript:HORVU2Hr1G000010.38
	chr2H	.	Exon	29581	29720	.	+	.	Parent=transcript:HORVU2Hr1G000010.38
	chr2H	.	Exon	29935	30077	.	+	.	Parent=transcript:HORVU2Hr1G000010.38
	chr2H	.	Exon	30193	31294	.	+	.	Parent=transcript:HORVU2Hr1G000010.38
	chr2H	.	Exon	31415	31494	.	+	.	Parent=transcript:HORVU2Hr1G000010.38
	chr2H	.	Exon	31571	31665	.	+	.	Parent=transcript:HORVU2Hr1G000010.38
	chr2H	.	Exon	31804	32050	.	+	.	Parent=transcript:HORVU2Hr1G000010.38
	chr2H	.	Exon	32172	32352	.	+	.	Parent=transcript:HORVU2Hr1G000010.38
	chr2H	ibsc	CDS	26093	26110	.	+	0	Parent=transcript:HORVU2Hr1G000010.38;ID=CDS:HORVU2Hr1G000010.38;Name=HORVU2Hr1G000010;protein_id=HORVU2Hr1G000010.38
	chr2H	ibsc	CDS	26207	26354	.	+	0	Parent=transcript:HORVU2Hr1G000010.38;ID=CDS:HORVU2Hr1G000010.38;Name=HORVU2Hr1G000010;protein_id=HORVU2Hr1G000010.38
	chr2H	ibsc	CDS	26423	26488	.	+	2	Parent=transcript:HORVU2Hr1G000010.38;ID=CDS:HORVU2Hr1G000010.38;Name=HORVU2Hr1G000010;protein_id=HORVU2Hr1G000010.38
	chr2H	ibsc	CDS	26640	26776	.	+	2	Parent=transcript:HORVU2Hr1G000010.38;ID=CDS:HORVU2Hr1G000010.38;Name=HORVU2Hr1G000010;protein_id=HORVU2Hr1G000010.38
	chr2H	ibsc	CDS	27295	27355	.	+	0	Parent=transcript:HORVU2Hr1G000010.38;ID=CDS:HORVU2Hr1G000010.38;Name=HORVU2Hr1G000010;protein_id=HORVU2Hr1G000010.38
	chr2H	ibsc	CDS	27463	27524	.	+	2	Parent=transcript:HORVU2Hr1G000010.38;ID=CDS:HORVU2Hr1G000010.38;Name=HORVU2Hr1G000010;protein_id=HORVU2Hr1G000010.38
	chr2H	ibsc	Three_prime_utr	27525	27587	.	+	.	Parent=transcript:HORVU2Hr1G000010.38;Name=Three_prime_utr
	chr2H	ibsc	Three_prime_utr	28762	28814	.	+	.	Parent=transcript:HORVU2Hr1G000010.38;Name=Three_prime_utr
	chr2H	ibsc	Three_prime_utr	29092	29149	.	+	.	Parent=transcript:HORVU2Hr1G000010.38;Name=Three_prime_utr
	chr2H	ibsc	Three_prime_utr	29237	29504	.	+	.	Parent=transcript:HORVU2Hr1G000010.38;Name=Three_prime_utr
	chr2H	ibsc	Three_prime_utr	29581	29720	.	+	.	Parent=transcript:HORVU2Hr1G000010.38;Name=Three_prime_utr
	chr2H	ibsc	Three_prime_utr	29935	30077	.	+	.	Parent=transcript:HORVU2Hr1G000010.38;Name=Three_prime_utr
	chr2H	ibsc	Three_prime_utr	30193	31294	.	+	.	Parent=transcript:HORVU2Hr1G000010.38;Name=Three_prime_utr
	chr2H	ibsc	Three_prime_utr	31415	31494	.	+	.	Parent=transcript:HORVU2Hr1G000010.38;Name=Three_prime_utr
	chr2H	ibsc	Three_prime_utr	31571	31665	.	+	.	Parent=transcript:HORVU2Hr1G000010.38;Name=Three_prime_utr
	chr2H	ibsc	Three_prime_utr	31804	32050	.	+	.	Parent=transcript:HORVU2Hr1G000010.38;Name=Three_prime_utr
	chr2H	ibsc	Three_prime_utr	32172	32352	.	+	.	Parent=transcript:HORVU2Hr1G000010.38;Name=Three_prime_utr
	chr2H	.	mRNA	26039	31811	.	+	.	Parent=gene:HORVU2Hr1G000010;ID=transcript:HORVU2Hr1G000010.35;Name=HORVU2Hr1G000010;biotype=protein_coding;transcript_id=HORVU2Hr1G000010.35;constitutive=0;ensembl_end_phase=0,1,2,-1;ensembl_phase=0,1,2,-1;exon_id=HORVU2Hr1G000010-E1-1-26,HORVU2Hr1G000010-E4,HORVU2Hr1G000010-E5,HORVU2Hr1G000010-E6,HORVU2Hr1G000010-E7,HORVU2Hr1G000010-E8,HORVU2Hr1G000010-E9,HORVU2Hr1G000010-E11-1-4,HORVU2Hr1G0000…
	chr2H	.	Exon	26039	26110	.	+	.	Parent=transcript:HORVU2Hr1G000010.35
	chr2H	.	Exon	26207	26354	.	+	.	Parent=transcript:HORVU2Hr1G000010.35
	chr2H	.	Exon	26423	26488	.	+	.	Parent=transcript:HORVU2Hr1G000010.35
	chr2H	.	Exon	26640	26776	.	+	.	Parent=transcript:HORVU2Hr1G000010.35
	chr2H	.	Exon	27295	27354	.	+	.	Parent=transcript:HORVU2Hr1G000010.35
	chr2H	.	Exon	27463	27587	.	+	.	Parent=transcript:HORVU2Hr1G000010.35
	chr2H	.	Exon	28157	28221	.	+	.	Parent=transcript:HORVU2Hr1G000010.35
	chr2H	.	Exon	28762	28815	.	+	.	Parent=transcript:HORVU2Hr1G000010.35
	chr2H	.	Exon	29096	29149	.	+	.	Parent=transcript:HORVU2Hr1G000010.35
	chr2H	.	Exon	29237	29504	.	+	.	Parent=transcript:HORVU2Hr1G000010.35
	chr2H	.	Exon	29581	29720	.	+	.	Parent=transcript:HORVU2Hr1G000010.35
	chr2H	.	Exon	29935	30077	.	+	.	Parent=transcript:HORVU2Hr1G000010.35
	chr2H	.	Exon	30193	31294	.	+	.	Parent=transcript:HORVU2Hr1G000010.35
	chr2H	.	Exon	31415	31494	.	+	.	Parent=transcript:HORVU2Hr1G000010.35
	chr2H	.	Exon	31574	31665	.	+	.	Parent=transcript:HORVU2Hr1G000010.35
	chr2H	.	Exon	31804	31811	.	+	.	Parent=transcript:HORVU2Hr1G000010.35
	chr2H	ibsc	CDS	26039	26110	.	+	0	Parent=transcript:HORVU2Hr1G000010.35;ID=CDS:HORVU2Hr1G000010.35;Name=HORVU2Hr1G000010;protein_id=HORVU2Hr1G000010.35
	chr2H	ibsc	CDS	26207	26354	.	+	0	Parent=transcript:HORVU2Hr1G000010.35;ID=CDS:HORVU2Hr1G000010.35;Name=HORVU2Hr1G000010;protein_id=HORVU2Hr1G000010.35
	chr2H	ibsc	CDS	26423	26488	.	+	2	Parent=transcript:HORVU2Hr1G000010.35;ID=CDS:HORVU2Hr1G000010.35;Name=HORVU2Hr1G000010;protein_id=HORVU2Hr1G000010.35
	chr2H	ibsc	CDS	26640	26776	.	+	2	Parent=transcript:HORVU2Hr1G000010.35;ID=CDS:HORVU2Hr1G000010.35;Name=HORVU2Hr1G000010;protein_id=HORVU2Hr1G000010.35
	chr2H	ibsc	CDS	27295	27354	.	+	0	Parent=transcript:HORVU2Hr1G000010.35;ID=CDS:HORVU2Hr1G000010.35;Name=HORVU2Hr1G000010;protein_id=HORVU2Hr1G000010.35
	chr2H	ibsc	CDS	27463	27587	.	+	0	Parent=transcript:HORVU2Hr1G000010.35;ID=CDS:HORVU2Hr1G000010.35;Name=HORVU2Hr1G000010;protein_id=HORVU2Hr1G000010.35
	chr2H	ibsc	CDS	28157	28221	.	+	1	Parent=transcript:HORVU2Hr1G000010.35;ID=CDS:HORVU2Hr1G000010.35;Name=HORVU2Hr1G000010;protein_id=HORVU2Hr1G000010.35
	chr2H	ibsc	CDS	28762	28815	.	+	2	Parent=transcript:HORVU2Hr1G000010.35;ID=CDS:HORVU2Hr1G000010.35;Name=HORVU2Hr1G000010;protein_id=HORVU2Hr1G000010.35
	chr2H	ibsc	CDS	29096	29127	.	+	2	Parent=transcript:HORVU2Hr1G000010.35;ID=CDS:HORVU2Hr1G000010.35;Name=HORVU2Hr1G000010;protein_id=HORVU2Hr1G000010.35
	chr2H	ibsc	Three_prime_utr	29128	29149	.	+	.	Parent=transcript:HORVU2Hr1G000010.35;Name=Three_prime_utr
	chr2H	ibsc	Three_prime_utr	29237	29504	.	+	.	Parent=transcript:HORVU2Hr1G000010.35;Name=Three_prime_utr
	chr2H	ibsc	Three_prime_utr	29581	29720	.	+	.	Parent=transcript:HORVU2Hr1G000010.35;Name=Three_prime_utr
	chr2H	ibsc	Three_prime_utr	29935	30077	.	+	.	Parent=transcript:HORVU2Hr1G000010.35;Name=Three_prime_utr
	chr2H	ibsc	Three_prime_utr	30193	31294	.	+	.	Parent=transcript:HORVU2Hr1G000010.35;Name=Three_prime_utr
	chr2H	ibsc	Three_prime_utr	31415	31494	.	+	.	Parent=transcript:HORVU2Hr1G000010.35;Name=Three_prime_utr
	chr2H	ibsc	Three_prime_utr	31574	31665	.	+	.	Parent=transcript:HORVU2Hr1G000010.35;Name=Three_prime_utr
	chr2H	ibsc	Three_prime_utr	31804	31811	.	+	.	Parent=transcript:HORVU2Hr1G000010.35;Name=Three_prime_utr
	chr2H	.	mRNA	26029	32407	.	+	.	Parent=gene:HORVU2Hr1G000010;ID=transcript:HORVU2Hr1G000010.34;Name=HORVU2Hr1G000010;biotype=protein_coding;transcript_id=HORVU2Hr1G000010.34;constitutive=0;ensembl_end_phase=0,1,2,-1;ensembl_phase=-1,0,1,2;exon_id=HORVU2Hr1G000010-E1-1-9,HORVU2Hr1G000010-E4,HORVU2Hr1G000010-E5,HORVU2Hr1G000010-E6,HORVU2Hr1G000010-E7,HORVU2Hr1G000010-E8,HORVU2Hr1G000010-E9,HORVU2Hr1G000010-E10,HORVU2Hr1G000010-E1…
	chr2H	ibsc	Five_prime_utr	26029	26029	.	+	.	Parent=transcript:HORVU2Hr1G000010.34;Name=Five_prime_utr
	chr2H	.	Exon	26029	26110	.	+	.	Parent=transcript:HORVU2Hr1G000010.34
	chr2H	.	Exon	26207	26354	.	+	.	Parent=transcript:HORVU2Hr1G000010.34
	chr2H	.	Exon	26423	26488	.	+	.	Parent=transcript:HORVU2Hr1G000010.34
	chr2H	.	Exon	26640	26776	.	+	.	Parent=transcript:HORVU2Hr1G000010.34
	chr2H	.	Exon	27295	27354	.	+	.	Parent=transcript:HORVU2Hr1G000010.34
	chr2H	.	Exon	27463	27587	.	+	.	Parent=transcript:HORVU2Hr1G000010.34
	chr2H	.	Exon	28157	28221	.	+	.	Parent=transcript:HORVU2Hr1G000010.34
	chr2H	.	Exon	28762	28814	.	+	.	Parent=transcript:HORVU2Hr1G000010.34
	chr2H	.	Exon	29096	29149	.	+	.	Parent=transcript:HORVU2Hr1G000010.34
	chr2H	.	Exon	29237	29296	.	+	.	Parent=transcript:HORVU2Hr1G000010.34
	chr2H	.	Exon	29458	29504	.	+	.	Parent=transcript:HORVU2Hr1G000010.34
	chr2H	.	Exon	29581	29720	.	+	.	Parent=transcript:HORVU2Hr1G000010.34
	chr2H	.	Exon	31211	31294	.	+	.	Parent=transcript:HORVU2Hr1G000010.34
	chr2H	.	Exon	31415	31494	.	+	.	Parent=transcript:HORVU2Hr1G000010.34
	chr2H	.	Exon	31576	31665	.	+	.	Parent=transcript:HORVU2Hr1G000010.34
	chr2H	.	Exon	31804	32407	.	+	.	Parent=transcript:HORVU2Hr1G000010.34
	chr2H	ibsc	CDS	26030	26110	.	+	0	Parent=transcript:HORVU2Hr1G000010.34;ID=CDS:HORVU2Hr1G000010.34;Name=HORVU2Hr1G000010;protein_id=HORVU2Hr1G000010.34
	chr2H	ibsc	CDS	26207	26354	.	+	0	Parent=transcript:HORVU2Hr1G000010.34;ID=CDS:HORVU2Hr1G000010.34;Name=HORVU2Hr1G000010;protein_id=HORVU2Hr1G000010.34
	chr2H	ibsc	CDS	26423	26488	.	+	2	Parent=transcript:HORVU2Hr1G000010.34;ID=CDS:HORVU2Hr1G000010.34;Name=HORVU2Hr1G000010;protein_id=HORVU2Hr1G000010.34
	chr2H	ibsc	CDS	26640	26776	.	+	2	Parent=transcript:HORVU2Hr1G000010.34;ID=CDS:HORVU2Hr1G000010.34;Name=HORVU2Hr1G000010;protein_id=HORVU2Hr1G000010.34
	chr2H	ibsc	CDS	27295	27354	.	+	0	Parent=transcript:HORVU2Hr1G000010.34;ID=CDS:HORVU2Hr1G000010.34;Name=HORVU2Hr1G000010;protein_id=HORVU2Hr1G000010.34
	chr2H	ibsc	CDS	27463	27587	.	+	0	Parent=transcript:HORVU2Hr1G000010.34;ID=CDS:HORVU2Hr1G000010.34;Name=HORVU2Hr1G000010;protein_id=HORVU2Hr1G000010.34
	chr2H	ibsc	CDS	28157	28221	.	+	1	Parent=transcript:HORVU2Hr1G000010.34;ID=CDS:HORVU2Hr1G000010.34;Name=HORVU2Hr1G000010;protein_id=HORVU2Hr1G000010.34
	chr2H	ibsc	CDS	28762	28814	.	+	2	Parent=transcript:HORVU2Hr1G000010.34;ID=CDS:HORVU2Hr1G000010.34;Name=HORVU2Hr1G000010;protein_id=HORVU2Hr1G000010.34
	chr2H	ibsc	CDS	29096	29149	.	+	0	Parent=transcript:HORVU2Hr1G000010.34;ID=CDS:HORVU2Hr1G000010.34;Name=HORVU2Hr1G000010;protein_id=HORVU2Hr1G000010.34
	chr2H	ibsc	CDS	29237	29296	.	+	0	Parent=transcript:HORVU2Hr1G000010.34;ID=CDS:HORVU2Hr1G000010.34;Name=HORVU2Hr1G000010;protein_id=HORVU2Hr1G000010.34
	chr2H	ibsc	CDS	29458	29504	.	+	0	Parent=transcript:HORVU2Hr1G000010.34;ID=CDS:HORVU2Hr1G000010.34;Name=HORVU2Hr1G000010;protein_id=HORVU2Hr1G000010.34
	chr2H	ibsc	CDS	29581	29720	.	+	1	Parent=transcript:HORVU2Hr1G000010.34;ID=CDS:HORVU2Hr1G000010.34;Name=HORVU2Hr1G000010;protein_id=HORVU2Hr1G000010.34
	chr2H	ibsc	CDS	31211	31245	.	+	2	Parent=transcript:HORVU2Hr1G000010.34;ID=CDS:HORVU2Hr1G000010.34;Name=HORVU2Hr1G000010;protein_id=HORVU2Hr1G000010.34
	chr2H	ibsc	Three_prime_utr	31246	31294	.	+	.	Parent=transcript:HORVU2Hr1G000010.34;Name=Three_prime_utr
	chr2H	ibsc	Three_prime_utr	31415	31494	.	+	.	Parent=transcript:HORVU2Hr1G000010.34;Name=Three_prime_utr
	chr2H	ibsc	Three_prime_utr	31576	31665	.	+	.	Parent=transcript:HORVU2Hr1G000010.34;Name=Three_prime_utr
	chr2H	ibsc	Three_prime_utr	31804	32407	.	+	.	Parent=transcript:HORVU2Hr1G000010.34;Name=Three_prime_utr
	chr2H	.	mRNA	26044	31811	.	+	.	Parent=gene:HORVU2Hr1G000010;ID=transcript:HORVU2Hr1G000010.37;Name=HORVU2Hr1G000010;biotype=protein_coding;transcript_id=HORVU2Hr1G000010.37;constitutive=0;ensembl_end_phase=0,1,2,-1;ensembl_phase=-1,0,1,2;exon_id=HORVU2Hr1G000010-E1-1-11,HORVU2Hr1G000010-E4,HORVU2Hr1G000010-E5,HORVU2Hr1G000010-E6,HORVU2Hr1G000010-E7,HORVU2Hr1G000010-E8,HORVU2Hr1G000010-E9,HORVU2Hr1G000010-E10,HORVU2Hr1G000010-E…
	chr2H	ibsc	Five_prime_utr	26044	26044	.	+	.	Parent=transcript:HORVU2Hr1G000010.37;Name=Five_prime_utr
	chr2H	.	Exon	26044	26110	.	+	.	Parent=transcript:HORVU2Hr1G000010.37
	chr2H	.	Exon	26207	26354	.	+	.	Parent=transcript:HORVU2Hr1G000010.37
	chr2H	.	Exon	26423	26488	.	+	.	Parent=transcript:HORVU2Hr1G000010.37
	chr2H	.	Exon	26640	26776	.	+	.	Parent=transcript:HORVU2Hr1G000010.37
	chr2H	.	Exon	27295	27354	.	+	.	Parent=transcript:HORVU2Hr1G000010.37
	chr2H	.	Exon	27463	27587	.	+	.	Parent=transcript:HORVU2Hr1G000010.37
	chr2H	.	Exon	28157	28221	.	+	.	Parent=transcript:HORVU2Hr1G000010.37
	chr2H	.	Exon	28762	28814	.	+	.	Parent=transcript:HORVU2Hr1G000010.37
	chr2H	.	Exon	29096	29149	.	+	.	Parent=transcript:HORVU2Hr1G000010.37
	chr2H	.	Exon	29237	29296	.	+	.	Parent=transcript:HORVU2Hr1G000010.37
	chr2H	.	Exon	29458	29504	.	+	.	Parent=transcript:HORVU2Hr1G000010.37
	chr2H	.	Exon	29581	29720	.	+	.	Parent=transcript:HORVU2Hr1G000010.37
	chr2H	.	Exon	30193	30322	.	+	.	Parent=transcript:HORVU2Hr1G000010.37
	chr2H	.	Exon	30451	30499	.	+	.	Parent=transcript:HORVU2Hr1G000010.37
	chr2H	.	Exon	31211	31294	.	+	.	Parent=transcript:HORVU2Hr1G000010.37
	chr2H	.	Exon	31415	31665	.	+	.	Parent=transcript:HORVU2Hr1G000010.37
	chr2H	.	Exon	31804	31811	.	+	.	Parent=transcript:HORVU2Hr1G000010.37
	chr2H	ibsc	CDS	26045	26110	.	+	0	Parent=transcript:HORVU2Hr1G000010.37;ID=CDS:HORVU2Hr1G000010.37;Name=HORVU2Hr1G000010;protein_id=HORVU2Hr1G000010.37
	chr2H	ibsc	CDS	26207	26354	.	+	0	Parent=transcript:HORVU2Hr1G000010.37;ID=CDS:HORVU2Hr1G000010.37;Name=HORVU2Hr1G000010;protein_id=HORVU2Hr1G000010.37
	chr2H	ibsc	CDS	26423	26488	.	+	2	Parent=transcript:HORVU2Hr1G000010.37;ID=CDS:HORVU2Hr1G000010.37;Name=HORVU2Hr1G000010;protein_id=HORVU2Hr1G000010.37
	chr2H	ibsc	CDS	26640	26776	.	+	2	Parent=transcript:HORVU2Hr1G000010.37;ID=CDS:HORVU2Hr1G000010.37;Name=HORVU2Hr1G000010;protein_id=HORVU2Hr1G000010.37
	chr2H	ibsc	CDS	27295	27354	.	+	0	Parent=transcript:HORVU2Hr1G000010.37;ID=CDS:HORVU2Hr1G000010.37;Name=HORVU2Hr1G000010;protein_id=HORVU2Hr1G000010.37
	chr2H	ibsc	CDS	27463	27587	.	+	0	Parent=transcript:HORVU2Hr1G000010.37;ID=CDS:HORVU2Hr1G000010.37;Name=HORVU2Hr1G000010;protein_id=HORVU2Hr1G000010.37
	chr2H	ibsc	CDS	28157	28221	.	+	1	Parent=transcript:HORVU2Hr1G000010.37;ID=CDS:HORVU2Hr1G000010.37;Name=HORVU2Hr1G000010;protein_id=HORVU2Hr1G000010.37
	chr2H	ibsc	CDS	28762	28814	.	+	2	Parent=transcript:HORVU2Hr1G000010.37;ID=CDS:HORVU2Hr1G000010.37;Name=HORVU2Hr1G000010;protein_id=HORVU2Hr1G000010.37
	chr2H	ibsc	CDS	29096	29149	.	+	0	Parent=transcript:HORVU2Hr1G000010.37;ID=CDS:HORVU2Hr1G000010.37;Name=HORVU2Hr1G000010;protein_id=HORVU2Hr1G000010.37
	chr2H	ibsc	CDS	29237	29296	.	+	0	Parent=transcript:HORVU2Hr1G000010.37;ID=CDS:HORVU2Hr1G000010.37;Name=HORVU2Hr1G000010;protein_id=HORVU2Hr1G000010.37
	chr2H	ibsc	CDS	29458	29504	.	+	0	Parent=transcript:HORVU2Hr1G000010.37;ID=CDS:HORVU2Hr1G000010.37;Name=HORVU2Hr1G000010;protein_id=HORVU2Hr1G000010.37
	chr2H	ibsc	CDS	29581	29720	.	+	1	Parent=transcript:HORVU2Hr1G000010.37;ID=CDS:HORVU2Hr1G000010.37;Name=HORVU2Hr1G000010;protein_id=HORVU2Hr1G000010.37
	chr2H	ibsc	CDS	30193	30322	.	+	2	Parent=transcript:HORVU2Hr1G000010.37;ID=CDS:HORVU2Hr1G000010.37;Name=HORVU2Hr1G000010;protein_id=HORVU2Hr1G000010.37
	chr2H	ibsc	CDS	30451	30499	.	+	1	Parent=transcript:HORVU2Hr1G000010.37;ID=CDS:HORVU2Hr1G000010.37;Name=HORVU2Hr1G000010;protein_id=HORVU2Hr1G000010.37
	chr2H	ibsc	CDS	31211	31294	.	+	0	Parent=transcript:HORVU2Hr1G000010.37;ID=CDS:HORVU2Hr1G000010.37;Name=HORVU2Hr1G000010;protein_id=HORVU2Hr1G000010.37
	chr2H	ibsc	CDS	31415	31498	.	+	0	Parent=transcript:HORVU2Hr1G000010.37;ID=CDS:HORVU2Hr1G000010.37;Name=HORVU2Hr1G000010;protein_id=HORVU2Hr1G000010.37
	chr2H	ibsc	Three_prime_utr	31499	31665	.	+	.	Parent=transcript:HORVU2Hr1G000010.37;Name=Three_prime_utr
	chr2H	ibsc	Three_prime_utr	31804	31811	.	+	.	Parent=transcript:HORVU2Hr1G000010.37;Name=Three_prime_utr
	chr2H	.	mRNA	26039	32340	.	+	.	Parent=gene:HORVU2Hr1G000010;ID=transcript:HORVU2Hr1G000010.36;Name=HORVU2Hr1G000010;biotype=protein_coding;transcript_id=HORVU2Hr1G000010.36;constitutive=0;ensembl_end_phase=0,1,2,-1;ensembl_phase=0,1,2,-1;exon_id=HORVU2Hr1G000010-E1-1-26,HORVU2Hr1G000010-E4,HORVU2Hr1G000010-E5,HORVU2Hr1G000010-E6,HORVU2Hr1G000010-E7,HORVU2Hr1G000010-E8,HORVU2Hr1G000010-E9,HORVU2Hr1G000010-E10,HORVU2Hr1G000010-E…
	chr2H	.	Exon	26039	26110	.	+	.	Parent=transcript:HORVU2Hr1G000010.36
	chr2H	.	Exon	26207	26354	.	+	.	Parent=transcript:HORVU2Hr1G000010.36
	chr2H	.	Exon	26423	26488	.	+	.	Parent=transcript:HORVU2Hr1G000010.36
	chr2H	.	Exon	26640	26776	.	+	.	Parent=transcript:HORVU2Hr1G000010.36
	chr2H	.	Exon	27295	27354	.	+	.	Parent=transcript:HORVU2Hr1G000010.36
	chr2H	.	Exon	27463	27587	.	+	.	Parent=transcript:HORVU2Hr1G000010.36
	chr2H	.	Exon	28157	28221	.	+	.	Parent=transcript:HORVU2Hr1G000010.36
	chr2H	.	Exon	28762	28814	.	+	.	Parent=transcript:HORVU2Hr1G000010.36
	chr2H	.	Exon	29096	29149	.	+	.	Parent=transcript:HORVU2Hr1G000010.36
	chr2H	.	Exon	29237	29504	.	+	.	Parent=transcript:HORVU2Hr1G000010.36
	chr2H	.	Exon	29581	29720	.	+	.	Parent=transcript:HORVU2Hr1G000010.36
	chr2H	.	Exon	30193	30322	.	+	.	Parent=transcript:HORVU2Hr1G000010.36
	chr2H	.	Exon	30451	30499	.	+	.	Parent=transcript:HORVU2Hr1G000010.36
	chr2H	.	Exon	31211	31294	.	+	.	Parent=transcript:HORVU2Hr1G000010.36
	chr2H	.	Exon	31415	31494	.	+	.	Parent=transcript:HORVU2Hr1G000010.36
	chr2H	.	Exon	31576	31665	.	+	.	Parent=transcript:HORVU2Hr1G000010.36
	chr2H	.	Exon	31804	32340	.	+	.	Parent=transcript:HORVU2Hr1G000010.36
	chr2H	ibsc	CDS	26039	26110	.	+	0	Parent=transcript:HORVU2Hr1G000010.36;ID=CDS:HORVU2Hr1G000010.36;Name=HORVU2Hr1G000010;protein_id=HORVU2Hr1G000010.36
	chr2H	ibsc	CDS	26207	26354	.	+	0	Parent=transcript:HORVU2Hr1G000010.36;ID=CDS:HORVU2Hr1G000010.36;Name=HORVU2Hr1G000010;protein_id=HORVU2Hr1G000010.36
	chr2H	ibsc	CDS	26423	26488	.	+	2	Parent=transcript:HORVU2Hr1G000010.36;ID=CDS:HORVU2Hr1G000010.36;Name=HORVU2Hr1G000010;protein_id=HORVU2Hr1G000010.36
	chr2H	ibsc	CDS	26640	26776	.	+	2	Parent=transcript:HORVU2Hr1G000010.36;ID=CDS:HORVU2Hr1G000010.36;Name=HORVU2Hr1G000010;protein_id=HORVU2Hr1G000010.36
	chr2H	ibsc	CDS	27295	27354	.	+	0	Parent=transcript:HORVU2Hr1G000010.36;ID=CDS:HORVU2Hr1G000010.36;Name=HORVU2Hr1G000010;protein_id=HORVU2Hr1G000010.36
	chr2H	ibsc	CDS	27463	27587	.	+	0	Parent=transcript:HORVU2Hr1G000010.36;ID=CDS:HORVU2Hr1G000010.36;Name=HORVU2Hr1G000010;protein_id=HORVU2Hr1G000010.36
	chr2H	ibsc	CDS	28157	28221	.	+	1	Parent=transcript:HORVU2Hr1G000010.36;ID=CDS:HORVU2Hr1G000010.36;Name=HORVU2Hr1G000010;protein_id=HORVU2Hr1G000010.36
	chr2H	ibsc	CDS	28762	28814	.	+	2	Parent=transcript:HORVU2Hr1G000010.36;ID=CDS:HORVU2Hr1G000010.36;Name=HORVU2Hr1G000010;protein_id=HORVU2Hr1G000010.36
	chr2H	ibsc	CDS	29096	29149	.	+	0	Parent=transcript:HORVU2Hr1G000010.36;ID=CDS:HORVU2Hr1G000010.36;Name=HORVU2Hr1G000010;protein_id=HORVU2Hr1G000010.36
	chr2H	ibsc	CDS	29237	29326	.	+	0	Parent=transcript:HORVU2Hr1G000010.36;ID=CDS:HORVU2Hr1G000010.36;Name=HORVU2Hr1G000010;protein_id=HORVU2Hr1G000010.36
	chr2H	ibsc	Three_prime_utr	29327	29504	.	+	.	Parent=transcript:HORVU2Hr1G000010.36;Name=Three_prime_utr
	chr2H	ibsc	Three_prime_utr	29581	29720	.	+	.	Parent=transcript:HORVU2Hr1G000010.36;Name=Three_prime_utr
	chr2H	ibsc	Three_prime_utr	30193	30322	.	+	.	Parent=transcript:HORVU2Hr1G000010.36;Name=Three_prime_utr
	chr2H	ibsc	Three_prime_utr	30451	30499	.	+	.	Parent=transcript:HORVU2Hr1G000010.36;Name=Three_prime_utr
	chr2H	ibsc	Three_prime_utr	31211	31294	.	+	.	Parent=transcript:HORVU2Hr1G000010.36;Name=Three_prime_utr
	chr2H	ibsc	Three_prime_utr	31415	31494	.	+	.	Parent=transcript:HORVU2Hr1G000010.36;Name=Three_prime_utr
	chr2H	ibsc	Three_prime_utr	31576	31665	.	+	.	Parent=transcript:HORVU2Hr1G000010.36;Name=Three_prime_utr
	chr2H	ibsc	Three_prime_utr	31804	32340	.	+	.	Parent=transcript:HORVU2Hr1G000010.36;Name=Three_prime_utr
	chr2H	.	mRNA	28818	32340	.	+	.	Parent=gene:HORVU2Hr1G000010;ID=transcript:HORVU2Hr1G000010.42;Name=HORVU2Hr1G000010;biotype=protein_coding;transcript_id=HORVU2Hr1G000010.42;constitutive=0;ensembl_end_phase=2,1,-1;ensembl_phase=-1,2,1;exon_id=HORVU2Hr1G000010-E1-1-22,HORVU2Hr1G000010-E14,HORVU2Hr1G000010-E16-1-5,HORVU2Hr1G000010-E17-1-1,HORVU2Hr1G000010-E18-1-1,HORVU2Hr1G000010-E6-1-4;rank=1,2,3,4,5,6
	chr2H	ibsc	Five_prime_utr	28818	29460	.	+	.	Parent=transcript:HORVU2Hr1G000010.42;Name=Five_prime_utr
	chr2H	.	Exon	28818	29504	.	+	.	Parent=transcript:HORVU2Hr1G000010.42
	chr2H	.	Exon	29581	29720	.	+	.	Parent=transcript:HORVU2Hr1G000010.42
	chr2H	.	Exon	30193	31294	.	+	.	Parent=transcript:HORVU2Hr1G000010.42
	chr2H	.	Exon	31415	31494	.	+	.	Parent=transcript:HORVU2Hr1G000010.42
	chr2H	.	Exon	31576	31665	.	+	.	Parent=transcript:HORVU2Hr1G000010.42
	chr2H	.	Exon	31804	32340	.	+	.	Parent=transcript:HORVU2Hr1G000010.42
	chr2H	ibsc	CDS	29461	29504	.	+	0	Parent=transcript:HORVU2Hr1G000010.42;ID=CDS:HORVU2Hr1G000010.42;Name=HORVU2Hr1G000010;protein_id=HORVU2Hr1G000010.42
	chr2H	ibsc	CDS	29581	29720	.	+	1	Parent=transcript:HORVU2Hr1G000010.42;ID=CDS:HORVU2Hr1G000010.42;Name=HORVU2Hr1G000010;protein_id=HORVU2Hr1G000010.42
	chr2H	ibsc	CDS	30193	30326	.	+	2	Parent=transcript:HORVU2Hr1G000010.42;ID=CDS:HORVU2Hr1G000010.42;Name=HORVU2Hr1G000010;protein_id=HORVU2Hr1G000010.42
	chr2H	ibsc	Three_prime_utr	30327	31294	.	+	.	Parent=transcript:HORVU2Hr1G000010.42;Name=Three_prime_utr
	chr2H	ibsc	Three_prime_utr	31415	31494	.	+	.	Parent=transcript:HORVU2Hr1G000010.42;Name=Three_prime_utr
	chr2H	ibsc	Three_prime_utr	31576	31665	.	+	.	Parent=transcript:HORVU2Hr1G000010.42;Name=Three_prime_utr
	chr2H	ibsc	Three_prime_utr	31804	32340	.	+	.	Parent=transcript:HORVU2Hr1G000010.42;Name=Three_prime_utr
	chr2H	.	mRNA	27278	32340	.	+	.	Parent=gene:HORVU2Hr1G000010;ID=transcript:HORVU2Hr1G000010.41;Name=HORVU2Hr1G000010;biotype=protein_coding;transcript_id=HORVU2Hr1G000010.41;constitutive=0;ensembl_end_phase=0,2,1,-1;ensembl_phase=-1,0,2,1;exon_id=HORVU2Hr1G000010-E1-1-27,HORVU2Hr1G000010-E8,HORVU2Hr1G000010-E9,HORVU2Hr1G000010-E4-1-3,HORVU2Hr1G000010-E12-1-1,HORVU2Hr1G000010-E13-1-1,HORVU2Hr1G000010-E2-1-1,HORVU2Hr1G000010-E17-…
	chr2H	ibsc	Five_prime_utr	27278	27279	.	+	.	Parent=transcript:HORVU2Hr1G000010.41;Name=Five_prime_utr
	chr2H	.	Exon	27278	27354	.	+	.	Parent=transcript:HORVU2Hr1G000010.41
	chr2H	.	Exon	27463	27587	.	+	.	Parent=transcript:HORVU2Hr1G000010.41
	chr2H	.	Exon	28157	28221	.	+	.	Parent=transcript:HORVU2Hr1G000010.41
	chr2H	.	Exon	28762	29504	.	+	.	Parent=transcript:HORVU2Hr1G000010.41
	chr2H	.	Exon	29581	29720	.	+	.	Parent=transcript:HORVU2Hr1G000010.41
	chr2H	.	Exon	29935	30077	.	+	.	Parent=transcript:HORVU2Hr1G000010.41
	chr2H	.	Exon	30193	31294	.	+	.	Parent=transcript:HORVU2Hr1G000010.41
	chr2H	.	Exon	31415	31494	.	+	.	Parent=transcript:HORVU2Hr1G000010.41
	chr2H	.	Exon	31576	31665	.	+	.	Parent=transcript:HORVU2Hr1G000010.41
	chr2H	.	Exon	31804	31968	.	+	.	Parent=transcript:HORVU2Hr1G000010.41
	chr2H	.	Exon	32172	32340	.	+	.	Parent=transcript:HORVU2Hr1G000010.41
	chr2H	ibsc	CDS	27280	27354	.	+	0	Parent=transcript:HORVU2Hr1G000010.41;ID=CDS:HORVU2Hr1G000010.41;Name=HORVU2Hr1G000010;protein_id=HORVU2Hr1G000010.41
	chr2H	ibsc	CDS	27463	27587	.	+	0	Parent=transcript:HORVU2Hr1G000010.41;ID=CDS:HORVU2Hr1G000010.41;Name=HORVU2Hr1G000010;protein_id=HORVU2Hr1G000010.41
	chr2H	ibsc	CDS	28157	28221	.	+	1	Parent=transcript:HORVU2Hr1G000010.41;ID=CDS:HORVU2Hr1G000010.41;Name=HORVU2Hr1G000010;protein_id=HORVU2Hr1G000010.41
	chr2H	ibsc	CDS	28762	28877	.	+	2	Parent=transcript:HORVU2Hr1G000010.41;ID=CDS:HORVU2Hr1G000010.41;Name=HORVU2Hr1G000010;protein_id=HORVU2Hr1G000010.41
	chr2H	ibsc	Three_prime_utr	28878	29504	.	+	.	Parent=transcript:HORVU2Hr1G000010.41;Name=Three_prime_utr
	chr2H	ibsc	Three_prime_utr	29581	29720	.	+	.	Parent=transcript:HORVU2Hr1G000010.41;Name=Three_prime_utr
	chr2H	ibsc	Three_prime_utr	29935	30077	.	+	.	Parent=transcript:HORVU2Hr1G000010.41;Name=Three_prime_utr
	chr2H	ibsc	Three_prime_utr	30193	31294	.	+	.	Parent=transcript:HORVU2Hr1G000010.41;Name=Three_prime_utr
	chr2H	ibsc	Three_prime_utr	31415	31494	.	+	.	Parent=transcript:HORVU2Hr1G000010.41;Name=Three_prime_utr
	chr2H	ibsc	Three_prime_utr	31576	31665	.	+	.	Parent=transcript:HORVU2Hr1G000010.41;Name=Three_prime_utr
	chr2H	ibsc	Three_prime_utr	31804	31968	.	+	.	Parent=transcript:HORVU2Hr1G000010.41;Name=Three_prime_utr
	chr2H	ibsc	Three_prime_utr	32172	32340	.	+	.	Parent=transcript:HORVU2Hr1G000010.41;Name=Three_prime_utr
	chr2H	.	mRNA	29856	31947	.	+	.	Parent=gene:HORVU2Hr1G000010;ID=transcript:HORVU2Hr1G000010.44;Name=HORVU2Hr1G000010;biotype=protein_coding;transcript_id=HORVU2Hr1G000010.44;constitutive=0;ensembl_end_phase=-1,2;ensembl_phase=-1,0,2;exon_id=HORVU2Hr1G000010-E1-1-24,HORVU2Hr1G000010-E17-1-5,HORVU2Hr1G000010-E18-1-6,HORVU2Hr1G000010-E18-1-2,HORVU2Hr1G000010-E19,HORVU2Hr1G000010-E20,HORVU2Hr1G000010-E7-1-2;rank=1,2,3,4,5,6,7
	chr2H	ibsc	Five_prime_utr	29856	30077	.	+	.	Parent=transcript:HORVU2Hr1G000010.44;Name=Five_prime_utr
	chr2H	ibsc	Five_prime_utr	30193	30322	.	+	.	Parent=transcript:HORVU2Hr1G000010.44;Name=Five_prime_utr
	chr2H	ibsc	Five_prime_utr	30451	30499	.	+	.	Parent=transcript:HORVU2Hr1G000010.44;Name=Five_prime_utr
	chr2H	ibsc	Five_prime_utr	31211	31294	.	+	.	Parent=transcript:HORVU2Hr1G000010.44;Name=Five_prime_utr
	chr2H	.	Exon	29856	30077	.	+	.	Parent=transcript:HORVU2Hr1G000010.44
	chr2H	.	Exon	30193	30322	.	+	.	Parent=transcript:HORVU2Hr1G000010.44
	chr2H	.	Exon	30451	30499	.	+	.	Parent=transcript:HORVU2Hr1G000010.44
	chr2H	.	Exon	31211	31294	.	+	.	Parent=transcript:HORVU2Hr1G000010.44
	chr2H	.	Exon	31415	31494	.	+	.	Parent=transcript:HORVU2Hr1G000010.44
	chr2H	.	Exon	31576	31665	.	+	.	Parent=transcript:HORVU2Hr1G000010.44
	chr2H	.	Exon	31804	31947	.	+	.	Parent=transcript:HORVU2Hr1G000010.44
	chr2H	ibsc	CDS	31415	31494	.	+	0	Parent=transcript:HORVU2Hr1G000010.44;ID=CDS:HORVU2Hr1G000010.44;Name=HORVU2Hr1G000010;protein_id=HORVU2Hr1G000010.44
	chr2H	ibsc	CDS	31576	31665	.	+	1	Parent=transcript:HORVU2Hr1G000010.44;ID=CDS:HORVU2Hr1G000010.44;Name=HORVU2Hr1G000010;protein_id=HORVU2Hr1G000010.44
	chr2H	ibsc	CDS	31804	31921	.	+	1	Parent=transcript:HORVU2Hr1G000010.44;ID=CDS:HORVU2Hr1G000010.44;Name=HORVU2Hr1G000010;protein_id=HORVU2Hr1G000010.44
	chr2H	ibsc	Three_prime_utr	31922	31947	.	+	.	Parent=transcript:HORVU2Hr1G000010.44;Name=Three_prime_utr
	chr2H	.	mRNA	28826	32359	.	+	.	Parent=gene:HORVU2Hr1G000010;ID=transcript:HORVU2Hr1G000010.43;Name=HORVU2Hr1G000010;biotype=protein_coding;transcript_id=HORVU2Hr1G000010.43;constitutive=0;ensembl_end_phase=2,1,-1;ensembl_phase=-1,2,1;exon_id=HORVU2Hr1G000010-E1-1-16,HORVU2Hr1G000010-E14,HORVU2Hr1G000010-E15-1-2,HORVU2Hr1G000010-E2-1-1,HORVU2Hr1G000010-E15-1-1,HORVU2Hr1G000010-E16-1-1;rank=1,2,3,4,5,6
	chr2H	ibsc	Five_prime_utr	28826	29460	.	+	.	Parent=transcript:HORVU2Hr1G000010.43;Name=Five_prime_utr
	chr2H	.	Exon	28826	29504	.	+	.	Parent=transcript:HORVU2Hr1G000010.43
	chr2H	.	Exon	29581	29720	.	+	.	Parent=transcript:HORVU2Hr1G000010.43
	chr2H	.	Exon	29935	30077	.	+	.	Parent=transcript:HORVU2Hr1G000010.43
	chr2H	.	Exon	30193	31294	.	+	.	Parent=transcript:HORVU2Hr1G000010.43
	chr2H	.	Exon	31415	31665	.	+	.	Parent=transcript:HORVU2Hr1G000010.43
	chr2H	.	Exon	31804	32359	.	+	.	Parent=transcript:HORVU2Hr1G000010.43
	chr2H	ibsc	CDS	29461	29504	.	+	0	Parent=transcript:HORVU2Hr1G000010.43;ID=CDS:HORVU2Hr1G000010.43;Name=HORVU2Hr1G000010;protein_id=HORVU2Hr1G000010.43
	chr2H	ibsc	CDS	29581	29720	.	+	1	Parent=transcript:HORVU2Hr1G000010.43;ID=CDS:HORVU2Hr1G000010.43;Name=HORVU2Hr1G000010;protein_id=HORVU2Hr1G000010.43
	chr2H	ibsc	CDS	29935	29963	.	+	2	Parent=transcript:HORVU2Hr1G000010.43;ID=CDS:HORVU2Hr1G000010.43;Name=HORVU2Hr1G000010;protein_id=HORVU2Hr1G000010.43
	chr2H	ibsc	Three_prime_utr	29964	30077	.	+	.	Parent=transcript:HORVU2Hr1G000010.43;Name=Three_prime_utr
	chr2H	ibsc	Three_prime_utr	30193	31294	.	+	.	Parent=transcript:HORVU2Hr1G000010.43;Name=Three_prime_utr
	chr2H	ibsc	Three_prime_utr	31415	31665	.	+	.	Parent=transcript:HORVU2Hr1G000010.43;Name=Three_prime_utr
	chr2H	ibsc	Three_prime_utr	31804	32359	.	+	.	Parent=transcript:HORVU2Hr1G000010.43;Name=Three_prime_utr
	chr2H	.	mRNA	27274	31922	.	+	.	Parent=gene:HORVU2Hr1G000010;ID=transcript:HORVU2Hr1G000010.40;Name=HORVU2Hr1G000010;biotype=protein_coding;transcript_id=HORVU2Hr1G000010.40;constitutive=0;ensembl_end_phase=0,2,1,-1;ensembl_phase=0,2,1;exon_id=HORVU2Hr1G000010-E1-1-29,HORVU2Hr1G000010-E8,HORVU2Hr1G000010-E9,HORVU2Hr1G000010-E10,HORVU2Hr1G000010-E11,HORVU2Hr1G000010-E12,HORVU2Hr1G000010-E13,HORVU2Hr1G000010-E14,HORVU2Hr1G000010-…
	chr2H	.	Exon	27274	27354	.	+	.	Parent=transcript:HORVU2Hr1G000010.40
	chr2H	.	Exon	27463	27587	.	+	.	Parent=transcript:HORVU2Hr1G000010.40
	chr2H	.	Exon	28157	28221	.	+	.	Parent=transcript:HORVU2Hr1G000010.40
	chr2H	.	Exon	28762	28814	.	+	.	Parent=transcript:HORVU2Hr1G000010.40
	chr2H	.	Exon	29096	29149	.	+	.	Parent=transcript:HORVU2Hr1G000010.40
	chr2H	.	Exon	29237	29296	.	+	.	Parent=transcript:HORVU2Hr1G000010.40
	chr2H	.	Exon	29458	29504	.	+	.	Parent=transcript:HORVU2Hr1G000010.40
	chr2H	.	Exon	29581	29720	.	+	.	Parent=transcript:HORVU2Hr1G000010.40
	chr2H	.	Exon	30193	30322	.	+	.	Parent=transcript:HORVU2Hr1G000010.40
	chr2H	.	Exon	30451	30499	.	+	.	Parent=transcript:HORVU2Hr1G000010.40
	chr2H	.	Exon	31211	31294	.	+	.	Parent=transcript:HORVU2Hr1G000010.40
	chr2H	.	Exon	31415	31494	.	+	.	Parent=transcript:HORVU2Hr1G000010.40
	chr2H	.	Exon	31576	31665	.	+	.	Parent=transcript:HORVU2Hr1G000010.40
	chr2H	.	Exon	31804	31922	.	+	.	Parent=transcript:HORVU2Hr1G000010.40
	chr2H	ibsc	CDS	27274	27354	.	+	0	Parent=transcript:HORVU2Hr1G000010.40;ID=CDS:HORVU2Hr1G000010.40;Name=HORVU2Hr1G000010;protein_id=HORVU2Hr1G000010.40
	chr2H	ibsc	CDS	27463	27587	.	+	0	Parent=transcript:HORVU2Hr1G000010.40;ID=CDS:HORVU2Hr1G000010.40;Name=HORVU2Hr1G000010;protein_id=HORVU2Hr1G000010.40
	chr2H	ibsc	CDS	28157	28221	.	+	1	Parent=transcript:HORVU2Hr1G000010.40;ID=CDS:HORVU2Hr1G000010.40;Name=HORVU2Hr1G000010;protein_id=HORVU2Hr1G000010.40
	chr2H	ibsc	CDS	28762	28814	.	+	2	Parent=transcript:HORVU2Hr1G000010.40;ID=CDS:HORVU2Hr1G000010.40;Name=HORVU2Hr1G000010;protein_id=HORVU2Hr1G000010.40
	chr2H	ibsc	CDS	29096	29149	.	+	0	Parent=transcript:HORVU2Hr1G000010.40;ID=CDS:HORVU2Hr1G000010.40;Name=HORVU2Hr1G000010;protein_id=HORVU2Hr1G000010.40
	chr2H	ibsc	CDS	29237	29296	.	+	0	Parent=transcript:HORVU2Hr1G000010.40;ID=CDS:HORVU2Hr1G000010.40;Name=HORVU2Hr1G000010;protein_id=HORVU2Hr1G000010.40
	chr2H	ibsc	CDS	29458	29504	.	+	0	Parent=transcript:HORVU2Hr1G000010.40;ID=CDS:HORVU2Hr1G000010.40;Name=HORVU2Hr1G000010;protein_id=HORVU2Hr1G000010.40
	chr2H	ibsc	CDS	29581	29720	.	+	1	Parent=transcript:HORVU2Hr1G000010.40;ID=CDS:HORVU2Hr1G000010.40;Name=HORVU2Hr1G000010;protein_id=HORVU2Hr1G000010.40
	chr2H	ibsc	CDS	30193	30322	.	+	2	Parent=transcript:HORVU2Hr1G000010.40;ID=CDS:HORVU2Hr1G000010.40;Name=HORVU2Hr1G000010;protein_id=HORVU2Hr1G000010.40
	chr2H	ibsc	CDS	30451	30499	.	+	1	Parent=transcript:HORVU2Hr1G000010.40;ID=CDS:HORVU2Hr1G000010.40;Name=HORVU2Hr1G000010;protein_id=HORVU2Hr1G000010.40
	chr2H	ibsc	CDS	31211	31294	.	+	0	Parent=transcript:HORVU2Hr1G000010.40;ID=CDS:HORVU2Hr1G000010.40;Name=HORVU2Hr1G000010;protein_id=HORVU2Hr1G000010.40
	chr2H	ibsc	CDS	31415	31494	.	+	0	Parent=transcript:HORVU2Hr1G000010.40;ID=CDS:HORVU2Hr1G000010.40;Name=HORVU2Hr1G000010;protein_id=HORVU2Hr1G000010.40
	chr2H	ibsc	CDS	31576	31665	.	+	1	Parent=transcript:HORVU2Hr1G000010.40;ID=CDS:HORVU2Hr1G000010.40;Name=HORVU2Hr1G000010;protein_id=HORVU2Hr1G000010.40
	chr2H	ibsc	CDS	31804	31921	.	+	1	Parent=transcript:HORVU2Hr1G000010.40;ID=CDS:HORVU2Hr1G000010.40;Name=HORVU2Hr1G000010;protein_id=HORVU2Hr1G000010.40
	chr2H	ibsc	Three_prime_utr	31922	31922	.	+	.	Parent=transcript:HORVU2Hr1G000010.40;Name=Three_prime_utr
	chr2H	.	mRNA	31906	32351	.	+	.	Parent=gene:HORVU2Hr1G000010;ID=transcript:HORVU2Hr1G000010.46;Name=HORVU2Hr1G000010;biotype=protein_coding;transcript_id=HORVU2Hr1G000010.46;constitutive=0;ensembl_end_phase=-1;ensembl_phase=-1;exon_id=HORVU2Hr1G000010-E1-1-12,HORVU2Hr1G000010-E2-1-5;rank=1,2
	chr2H	ibsc	Five_prime_utr	31906	31985	.	+	.	Parent=transcript:HORVU2Hr1G000010.46;Name=Five_prime_utr
	chr2H	ibsc	Five_prime_utr	32017	32077	.	+	.	Parent=transcript:HORVU2Hr1G000010.46;Name=Five_prime_utr
	chr2H	ibsc	Exon	31906	31985	.	+	.	Parent=transcript:HORVU2Hr1G000010.46
	chr2H	ibsc	Exon	32017	32351	.	+	.	Parent=transcript:HORVU2Hr1G000010.46
	chr2H	ibsc	CDS	32078	32335	.	+	0	Parent=transcript:HORVU2Hr1G000010.46;ID=CDS:HORVU2Hr1G000010.46;Name=HORVU2Hr1G000010;protein_id=HORVU2Hr1G000010.46
	chr2H	ibsc	Three_prime_utr	32336	32351	.	+	.	Parent=transcript:HORVU2Hr1G000010.46;Name=Three_prime_utr
	chr2H	.	mRNA	29876	32368	.	+	.	Parent=gene:HORVU2Hr1G000010;ID=transcript:HORVU2Hr1G000010.45;Name=HORVU2Hr1G000010;biotype=protein_coding;transcript_id=HORVU2Hr1G000010.45;constitutive=0;ensembl_end_phase=-1,2;ensembl_phase=-1,0,2;exon_id=HORVU2Hr1G000010-E1-1-1,HORVU2Hr1G000010-E2-1-1,HORVU2Hr1G000010-E19,HORVU2Hr1G000010-E20,HORVU2Hr1G000010-E5-1-1,HORVU2Hr1G000010-E6-1-1;rank=1,2,3,4,5,6
	chr2H	ibsc	Five_prime_utr	29876	30077	.	+	.	Parent=transcript:HORVU2Hr1G000010.45;Name=Five_prime_utr
	chr2H	ibsc	Five_prime_utr	30193	31294	.	+	.	Parent=transcript:HORVU2Hr1G000010.45;Name=Five_prime_utr
	chr2H	.	Exon	29876	30077	.	+	.	Parent=transcript:HORVU2Hr1G000010.45
	chr2H	.	Exon	30193	31294	.	+	.	Parent=transcript:HORVU2Hr1G000010.45
	chr2H	.	Exon	31415	31494	.	+	.	Parent=transcript:HORVU2Hr1G000010.45
	chr2H	.	Exon	31576	31665	.	+	.	Parent=transcript:HORVU2Hr1G000010.45
	chr2H	.	Exon	31804	31968	.	+	.	Parent=transcript:HORVU2Hr1G000010.45
	chr2H	.	Exon	32172	32368	.	+	.	Parent=transcript:HORVU2Hr1G000010.45
	chr2H	ibsc	CDS	31415	31494	.	+	0	Parent=transcript:HORVU2Hr1G000010.45;ID=CDS:HORVU2Hr1G000010.45;Name=HORVU2Hr1G000010;protein_id=HORVU2Hr1G000010.45
	chr2H	ibsc	CDS	31576	31665	.	+	1	Parent=transcript:HORVU2Hr1G000010.45;ID=CDS:HORVU2Hr1G000010.45;Name=HORVU2Hr1G000010;protein_id=HORVU2Hr1G000010.45
	chr2H	ibsc	CDS	31804	31921	.	+	1	Parent=transcript:HORVU2Hr1G000010.45;ID=CDS:HORVU2Hr1G000010.45;Name=HORVU2Hr1G000010;protein_id=HORVU2Hr1G000010.45
	chr2H	ibsc	Three_prime_utr	31922	31968	.	+	.	Parent=transcript:HORVU2Hr1G000010.45;Name=Three_prime_utr
	chr2H	ibsc	Three_prime_utr	32172	32368	.	+	.	Parent=transcript:HORVU2Hr1G000010.45;Name=Three_prime_utr
	chr2H	.	mRNA	24952	32351	.	+	.	Parent=gene:HORVU2Hr1G000010;ID=transcript:HORVU2Hr1G000010.11;Name=HORVU2Hr1G000010;biotype=protein_coding;transcript_id=HORVU2Hr1G000010.11;constitutive=0;ensembl_end_phase=-1,0,2,1;ensembl_phase=-1,0,2,1;exon_id=HORVU2Hr1G000010-E1-1-14,HORVU2Hr1G000010-E2-1-2,HORVU2Hr1G000010-E2,HORVU2Hr1G000010-E3,HORVU2Hr1G000010-E4,HORVU2Hr1G000010-E5,HORVU2Hr1G000010-E6,HORVU2Hr1G000010-E7,HORVU2Hr1G00001…
	chr2H	ibsc	Five_prime_utr	24952	25125	.	+	.	Parent=transcript:HORVU2Hr1G000010.11;Name=Five_prime_utr
	chr2H	ibsc	Five_prime_utr	25537	25558	.	+	.	Parent=transcript:HORVU2Hr1G000010.11;Name=Five_prime_utr
	chr2H	.	Exon	24952	25125	.	+	.	Parent=transcript:HORVU2Hr1G000010.11
	chr2H	.	Exon	25537	25684	.	+	.	Parent=transcript:HORVU2Hr1G000010.11
	chr2H	.	Exon	25777	25832	.	+	.	Parent=transcript:HORVU2Hr1G000010.11
	chr2H	.	Exon	25999	26110	.	+	.	Parent=transcript:HORVU2Hr1G000010.11
	chr2H	.	Exon	26207	26354	.	+	.	Parent=transcript:HORVU2Hr1G000010.11
	chr2H	.	Exon	26423	26488	.	+	.	Parent=transcript:HORVU2Hr1G000010.11
	chr2H	.	Exon	26640	26776	.	+	.	Parent=transcript:HORVU2Hr1G000010.11
	chr2H	.	Exon	27295	27354	.	+	.	Parent=transcript:HORVU2Hr1G000010.11
	chr2H	.	Exon	27463	27587	.	+	.	Parent=transcript:HORVU2Hr1G000010.11
	chr2H	.	Exon	28157	28221	.	+	.	Parent=transcript:HORVU2Hr1G000010.11
	chr2H	.	Exon	28762	29149	.	+	.	Parent=transcript:HORVU2Hr1G000010.11
	chr2H	.	Exon	29237	29296	.	+	.	Parent=transcript:HORVU2Hr1G000010.11
	chr2H	.	Exon	29458	29504	.	+	.	Parent=transcript:HORVU2Hr1G000010.11
	chr2H	.	Exon	29581	29720	.	+	.	Parent=transcript:HORVU2Hr1G000010.11
	chr2H	.	Exon	30193	31294	.	+	.	Parent=transcript:HORVU2Hr1G000010.11
	chr2H	.	Exon	31415	31494	.	+	.	Parent=transcript:HORVU2Hr1G000010.11
	chr2H	.	Exon	31576	31665	.	+	.	Parent=transcript:HORVU2Hr1G000010.11
	chr2H	.	Exon	31804	32351	.	+	.	Parent=transcript:HORVU2Hr1G000010.11
	chr2H	ibsc	CDS	25559	25684	.	+	0	Parent=transcript:HORVU2Hr1G000010.11;ID=CDS:HORVU2Hr1G000010.11;Name=HORVU2Hr1G000010;protein_id=HORVU2Hr1G000010.11
	chr2H	ibsc	CDS	25777	25832	.	+	0	Parent=transcript:HORVU2Hr1G000010.11;ID=CDS:HORVU2Hr1G000010.11;Name=HORVU2Hr1G000010;protein_id=HORVU2Hr1G000010.11
	chr2H	ibsc	CDS	25999	26110	.	+	1	Parent=transcript:HORVU2Hr1G000010.11;ID=CDS:HORVU2Hr1G000010.11;Name=HORVU2Hr1G000010;protein_id=HORVU2Hr1G000010.11
	chr2H	ibsc	CDS	26207	26354	.	+	0	Parent=transcript:HORVU2Hr1G000010.11;ID=CDS:HORVU2Hr1G000010.11;Name=HORVU2Hr1G000010;protein_id=HORVU2Hr1G000010.11
	chr2H	ibsc	CDS	26423	26488	.	+	2	Parent=transcript:HORVU2Hr1G000010.11;ID=CDS:HORVU2Hr1G000010.11;Name=HORVU2Hr1G000010;protein_id=HORVU2Hr1G000010.11
	chr2H	ibsc	CDS	26640	26776	.	+	2	Parent=transcript:HORVU2Hr1G000010.11;ID=CDS:HORVU2Hr1G000010.11;Name=HORVU2Hr1G000010;protein_id=HORVU2Hr1G000010.11
	chr2H	ibsc	CDS	27295	27354	.	+	0	Parent=transcript:HORVU2Hr1G000010.11;ID=CDS:HORVU2Hr1G000010.11;Name=HORVU2Hr1G000010;protein_id=HORVU2Hr1G000010.11
	chr2H	ibsc	CDS	27463	27587	.	+	0	Parent=transcript:HORVU2Hr1G000010.11;ID=CDS:HORVU2Hr1G000010.11;Name=HORVU2Hr1G000010;protein_id=HORVU2Hr1G000010.11
	chr2H	ibsc	CDS	28157	28221	.	+	1	Parent=transcript:HORVU2Hr1G000010.11;ID=CDS:HORVU2Hr1G000010.11;Name=HORVU2Hr1G000010;protein_id=HORVU2Hr1G000010.11
	chr2H	ibsc	CDS	28762	28877	.	+	2	Parent=transcript:HORVU2Hr1G000010.11;ID=CDS:HORVU2Hr1G000010.11;Name=HORVU2Hr1G000010;protein_id=HORVU2Hr1G000010.11
	chr2H	ibsc	Three_prime_utr	28878	29149	.	+	.	Parent=transcript:HORVU2Hr1G000010.11;Name=Three_prime_utr
	chr2H	ibsc	Three_prime_utr	29237	29296	.	+	.	Parent=transcript:HORVU2Hr1G000010.11;Name=Three_prime_utr
	chr2H	ibsc	Three_prime_utr	29458	29504	.	+	.	Parent=transcript:HORVU2Hr1G000010.11;Name=Three_prime_utr
	chr2H	ibsc	Three_prime_utr	29581	29720	.	+	.	Parent=transcript:HORVU2Hr1G000010.11;Name=Three_prime_utr
	chr2H	ibsc	Three_prime_utr	30193	31294	.	+	.	Parent=transcript:HORVU2Hr1G000010.11;Name=Three_prime_utr
	chr2H	ibsc	Three_prime_utr	31415	31494	.	+	.	Parent=transcript:HORVU2Hr1G000010.11;Name=Three_prime_utr
	chr2H	ibsc	Three_prime_utr	31576	31665	.	+	.	Parent=transcript:HORVU2Hr1G000010.11;Name=Three_prime_utr
	chr2H	ibsc	Three_prime_utr	31804	32351	.	+	.	Parent=transcript:HORVU2Hr1G000010.11;Name=Three_prime_utr
	chr2H	.	mRNA	24952	32351	.	+	.	Parent=gene:HORVU2Hr1G000010;ID=transcript:HORVU2Hr1G000010.10;Name=HORVU2Hr1G000010;biotype=protein_coding;transcript_id=HORVU2Hr1G000010.10;constitutive=0;ensembl_end_phase=-1,0,2,1;ensembl_phase=-1,0,2,1;exon_id=HORVU2Hr1G000010-E1-1-14,HORVU2Hr1G000010-E2-1-2,HORVU2Hr1G000010-E2,HORVU2Hr1G000010-E3,HORVU2Hr1G000010-E4,HORVU2Hr1G000010-E5,HORVU2Hr1G000010-E6,HORVU2Hr1G000010-E7,HORVU2Hr1G00001…
	chr2H	ibsc	Five_prime_utr	24952	25125	.	+	.	Parent=transcript:HORVU2Hr1G000010.10;Name=Five_prime_utr
	chr2H	ibsc	Five_prime_utr	25537	25558	.	+	.	Parent=transcript:HORVU2Hr1G000010.10;Name=Five_prime_utr
	chr2H	.	Exon	24952	25125	.	+	.	Parent=transcript:HORVU2Hr1G000010.10
	chr2H	.	Exon	25537	25684	.	+	.	Parent=transcript:HORVU2Hr1G000010.10
	chr2H	.	Exon	25777	25832	.	+	.	Parent=transcript:HORVU2Hr1G000010.10
	chr2H	.	Exon	25999	26110	.	+	.	Parent=transcript:HORVU2Hr1G000010.10
	chr2H	.	Exon	26207	26354	.	+	.	Parent=transcript:HORVU2Hr1G000010.10
	chr2H	.	Exon	26423	26488	.	+	.	Parent=transcript:HORVU2Hr1G000010.10
	chr2H	.	Exon	26640	26776	.	+	.	Parent=transcript:HORVU2Hr1G000010.10
	chr2H	.	Exon	27295	27354	.	+	.	Parent=transcript:HORVU2Hr1G000010.10
	chr2H	.	Exon	27463	27587	.	+	.	Parent=transcript:HORVU2Hr1G000010.10
	chr2H	.	Exon	28157	28221	.	+	.	Parent=transcript:HORVU2Hr1G000010.10
	chr2H	.	Exon	28762	29504	.	+	.	Parent=transcript:HORVU2Hr1G000010.10
	chr2H	.	Exon	29581	29720	.	+	.	Parent=transcript:HORVU2Hr1G000010.10
	chr2H	.	Exon	29935	30077	.	+	.	Parent=transcript:HORVU2Hr1G000010.10
	chr2H	.	Exon	30193	31294	.	+	.	Parent=transcript:HORVU2Hr1G000010.10
	chr2H	.	Exon	31415	31494	.	+	.	Parent=transcript:HORVU2Hr1G000010.10
	chr2H	.	Exon	31576	31665	.	+	.	Parent=transcript:HORVU2Hr1G000010.10
	chr2H	.	Exon	31804	32351	.	+	.	Parent=transcript:HORVU2Hr1G000010.10
	chr2H	ibsc	CDS	25559	25684	.	+	0	Parent=transcript:HORVU2Hr1G000010.10;ID=CDS:HORVU2Hr1G000010.10;Name=HORVU2Hr1G000010;protein_id=HORVU2Hr1G000010.10
	chr2H	ibsc	CDS	25777	25832	.	+	0	Parent=transcript:HORVU2Hr1G000010.10;ID=CDS:HORVU2Hr1G000010.10;Name=HORVU2Hr1G000010;protein_id=HORVU2Hr1G000010.10
	chr2H	ibsc	CDS	25999	26110	.	+	1	Parent=transcript:HORVU2Hr1G000010.10;ID=CDS:HORVU2Hr1G000010.10;Name=HORVU2Hr1G000010;protein_id=HORVU2Hr1G000010.10
	chr2H	ibsc	CDS	26207	26354	.	+	0	Parent=transcript:HORVU2Hr1G000010.10;ID=CDS:HORVU2Hr1G000010.10;Name=HORVU2Hr1G000010;protein_id=HORVU2Hr1G000010.10
	chr2H	ibsc	CDS	26423	26488	.	+	2	Parent=transcript:HORVU2Hr1G000010.10;ID=CDS:HORVU2Hr1G000010.10;Name=HORVU2Hr1G000010;protein_id=HORVU2Hr1G000010.10
	chr2H	ibsc	CDS	26640	26776	.	+	2	Parent=transcript:HORVU2Hr1G000010.10;ID=CDS:HORVU2Hr1G000010.10;Name=HORVU2Hr1G000010;protein_id=HORVU2Hr1G000010.10
	chr2H	ibsc	CDS	27295	27354	.	+	0	Parent=transcript:HORVU2Hr1G000010.10;ID=CDS:HORVU2Hr1G000010.10;Name=HORVU2Hr1G000010;protein_id=HORVU2Hr1G000010.10
	chr2H	ibsc	CDS	27463	27587	.	+	0	Parent=transcript:HORVU2Hr1G000010.10;ID=CDS:HORVU2Hr1G000010.10;Name=HORVU2Hr1G000010;protein_id=HORVU2Hr1G000010.10
	chr2H	ibsc	CDS	28157	28221	.	+	1	Parent=transcript:HORVU2Hr1G000010.10;ID=CDS:HORVU2Hr1G000010.10;Name=HORVU2Hr1G000010;protein_id=HORVU2Hr1G000010.10
	chr2H	ibsc	CDS	28762	28877	.	+	2	Parent=transcript:HORVU2Hr1G000010.10;ID=CDS:HORVU2Hr1G000010.10;Name=HORVU2Hr1G000010;protein_id=HORVU2Hr1G000010.10
	chr2H	ibsc	Three_prime_utr	28878	29504	.	+	.	Parent=transcript:HORVU2Hr1G000010.10;Name=Three_prime_utr
	chr2H	ibsc	Three_prime_utr	29581	29720	.	+	.	Parent=transcript:HORVU2Hr1G000010.10;Name=Three_prime_utr
	chr2H	ibsc	Three_prime_utr	29935	30077	.	+	.	Parent=transcript:HORVU2Hr1G000010.10;Name=Three_prime_utr
	chr2H	ibsc	Three_prime_utr	30193	31294	.	+	.	Parent=transcript:HORVU2Hr1G000010.10;Name=Three_prime_utr
	chr2H	ibsc	Three_prime_utr	31415	31494	.	+	.	Parent=transcript:HORVU2Hr1G000010.10;Name=Three_prime_utr
	chr2H	ibsc	Three_prime_utr	31576	31665	.	+	.	Parent=transcript:HORVU2Hr1G000010.10;Name=Three_prime_utr
	chr2H	ibsc	Three_prime_utr	31804	32351	.	+	.	Parent=transcript:HORVU2Hr1G000010.10;Name=Three_prime_utr
	chr2H	.	mRNA	24964	32359	.	+	.	Parent=gene:HORVU2Hr1G000010;ID=transcript:HORVU2Hr1G000010.17;Name=HORVU2Hr1G000010;biotype=protein_coding;transcript_id=HORVU2Hr1G000010.17;constitutive=0;ensembl_end_phase=-1,0,2,1;ensembl_phase=-1,0,2,1;exon_id=HORVU2Hr1G000010-E1-1-2,HORVU2Hr1G000010-E2-1-2,HORVU2Hr1G000010-E2,HORVU2Hr1G000010-E3,HORVU2Hr1G000010-E4,HORVU2Hr1G000010-E5,HORVU2Hr1G000010-E6,HORVU2Hr1G000010-E7,HORVU2Hr1G000010…
	chr2H	ibsc	Five_prime_utr	24964	25125	.	+	.	Parent=transcript:HORVU2Hr1G000010.17;Name=Five_prime_utr
	chr2H	ibsc	Five_prime_utr	25537	25558	.	+	.	Parent=transcript:HORVU2Hr1G000010.17;Name=Five_prime_utr
	chr2H	.	Exon	24964	25125	.	+	.	Parent=transcript:HORVU2Hr1G000010.17
	chr2H	.	Exon	25537	25684	.	+	.	Parent=transcript:HORVU2Hr1G000010.17
	chr2H	.	Exon	25777	25832	.	+	.	Parent=transcript:HORVU2Hr1G000010.17
	chr2H	.	Exon	25999	26110	.	+	.	Parent=transcript:HORVU2Hr1G000010.17
	chr2H	.	Exon	26207	26354	.	+	.	Parent=transcript:HORVU2Hr1G000010.17
	chr2H	.	Exon	26423	26488	.	+	.	Parent=transcript:HORVU2Hr1G000010.17
	chr2H	.	Exon	26640	26776	.	+	.	Parent=transcript:HORVU2Hr1G000010.17
	chr2H	.	Exon	27295	27354	.	+	.	Parent=transcript:HORVU2Hr1G000010.17
	chr2H	.	Exon	27463	27587	.	+	.	Parent=transcript:HORVU2Hr1G000010.17
	chr2H	.	Exon	28762	28814	.	+	.	Parent=transcript:HORVU2Hr1G000010.17
	chr2H	.	Exon	29096	29504	.	+	.	Parent=transcript:HORVU2Hr1G000010.17
	chr2H	.	Exon	29581	29720	.	+	.	Parent=transcript:HORVU2Hr1G000010.17
	chr2H	.	Exon	29935	30077	.	+	.	Parent=transcript:HORVU2Hr1G000010.17
	chr2H	.	Exon	30193	31294	.	+	.	Parent=transcript:HORVU2Hr1G000010.17
	chr2H	.	Exon	31415	31665	.	+	.	Parent=transcript:HORVU2Hr1G000010.17
	chr2H	.	Exon	31804	32359	.	+	.	Parent=transcript:HORVU2Hr1G000010.17
	chr2H	ibsc	CDS	25559	25684	.	+	0	Parent=transcript:HORVU2Hr1G000010.17;ID=CDS:HORVU2Hr1G000010.17;Name=HORVU2Hr1G000010;protein_id=HORVU2Hr1G000010.17
	chr2H	ibsc	CDS	25777	25832	.	+	0	Parent=transcript:HORVU2Hr1G000010.17;ID=CDS:HORVU2Hr1G000010.17;Name=HORVU2Hr1G000010;protein_id=HORVU2Hr1G000010.17
	chr2H	ibsc	CDS	25999	26110	.	+	1	Parent=transcript:HORVU2Hr1G000010.17;ID=CDS:HORVU2Hr1G000010.17;Name=HORVU2Hr1G000010;protein_id=HORVU2Hr1G000010.17
	chr2H	ibsc	CDS	26207	26354	.	+	0	Parent=transcript:HORVU2Hr1G000010.17;ID=CDS:HORVU2Hr1G000010.17;Name=HORVU2Hr1G000010;protein_id=HORVU2Hr1G000010.17
	chr2H	ibsc	CDS	26423	26488	.	+	2	Parent=transcript:HORVU2Hr1G000010.17;ID=CDS:HORVU2Hr1G000010.17;Name=HORVU2Hr1G000010;protein_id=HORVU2Hr1G000010.17
	chr2H	ibsc	CDS	26640	26776	.	+	2	Parent=transcript:HORVU2Hr1G000010.17;ID=CDS:HORVU2Hr1G000010.17;Name=HORVU2Hr1G000010;protein_id=HORVU2Hr1G000010.17
	chr2H	ibsc	CDS	27295	27354	.	+	0	Parent=transcript:HORVU2Hr1G000010.17;ID=CDS:HORVU2Hr1G000010.17;Name=HORVU2Hr1G000010;protein_id=HORVU2Hr1G000010.17
	chr2H	ibsc	CDS	27463	27587	.	+	0	Parent=transcript:HORVU2Hr1G000010.17;ID=CDS:HORVU2Hr1G000010.17;Name=HORVU2Hr1G000010;protein_id=HORVU2Hr1G000010.17
	chr2H	ibsc	CDS	28762	28768	.	+	1	Parent=transcript:HORVU2Hr1G000010.17;ID=CDS:HORVU2Hr1G000010.17;Name=HORVU2Hr1G000010;protein_id=HORVU2Hr1G000010.17
	chr2H	ibsc	Three_prime_utr	28769	28814	.	+	.	Parent=transcript:HORVU2Hr1G000010.17;Name=Three_prime_utr
	chr2H	ibsc	Three_prime_utr	29096	29504	.	+	.	Parent=transcript:HORVU2Hr1G000010.17;Name=Three_prime_utr
	chr2H	ibsc	Three_prime_utr	29581	29720	.	+	.	Parent=transcript:HORVU2Hr1G000010.17;Name=Three_prime_utr
	chr2H	ibsc	Three_prime_utr	29935	30077	.	+	.	Parent=transcript:HORVU2Hr1G000010.17;Name=Three_prime_utr
	chr2H	ibsc	Three_prime_utr	30193	31294	.	+	.	Parent=transcript:HORVU2Hr1G000010.17;Name=Three_prime_utr
	chr2H	ibsc	Three_prime_utr	31415	31665	.	+	.	Parent=transcript:HORVU2Hr1G000010.17;Name=Three_prime_utr
	chr2H	ibsc	Three_prime_utr	31804	32359	.	+	.	Parent=transcript:HORVU2Hr1G000010.17;Name=Three_prime_utr
	chr2H	.	mRNA	24964	32305	.	+	.	Parent=gene:HORVU2Hr1G000010;ID=transcript:HORVU2Hr1G000010.16;Name=HORVU2Hr1G000010;biotype=protein_coding;transcript_id=HORVU2Hr1G000010.16;constitutive=0;ensembl_end_phase=-1,0,2,1;ensembl_phase=-1,0,2,1;exon_id=HORVU2Hr1G000010-E1-1-2,HORVU2Hr1G000010-E2-1-2,HORVU2Hr1G000010-E2,HORVU2Hr1G000010-E3,HORVU2Hr1G000010-E4,HORVU2Hr1G000010-E5,HORVU2Hr1G000010-E6,HORVU2Hr1G000010-E7,HORVU2Hr1G000010…
	chr2H	ibsc	Five_prime_utr	24964	25125	.	+	.	Parent=transcript:HORVU2Hr1G000010.16;Name=Five_prime_utr
	chr2H	ibsc	Five_prime_utr	25537	25558	.	+	.	Parent=transcript:HORVU2Hr1G000010.16;Name=Five_prime_utr
	chr2H	.	Exon	24964	25125	.	+	.	Parent=transcript:HORVU2Hr1G000010.16
	chr2H	.	Exon	25537	25684	.	+	.	Parent=transcript:HORVU2Hr1G000010.16
	chr2H	.	Exon	25777	25832	.	+	.	Parent=transcript:HORVU2Hr1G000010.16
	chr2H	.	Exon	25999	26110	.	+	.	Parent=transcript:HORVU2Hr1G000010.16
	chr2H	.	Exon	26207	26354	.	+	.	Parent=transcript:HORVU2Hr1G000010.16
	chr2H	.	Exon	26423	26488	.	+	.	Parent=transcript:HORVU2Hr1G000010.16
	chr2H	.	Exon	26640	26776	.	+	.	Parent=transcript:HORVU2Hr1G000010.16
	chr2H	.	Exon	27295	27354	.	+	.	Parent=transcript:HORVU2Hr1G000010.16
	chr2H	.	Exon	27463	27587	.	+	.	Parent=transcript:HORVU2Hr1G000010.16
	chr2H	.	Exon	28157	28221	.	+	.	Parent=transcript:HORVU2Hr1G000010.16
	chr2H	.	Exon	28762	28814	.	+	.	Parent=transcript:HORVU2Hr1G000010.16
	chr2H	.	Exon	29096	29149	.	+	.	Parent=transcript:HORVU2Hr1G000010.16
	chr2H	.	Exon	29237	29296	.	+	.	Parent=transcript:HORVU2Hr1G000010.16
	chr2H	.	Exon	29458	29504	.	+	.	Parent=transcript:HORVU2Hr1G000010.16
	chr2H	.	Exon	29581	29720	.	+	.	Parent=transcript:HORVU2Hr1G000010.16
	chr2H	.	Exon	30193	31294	.	+	.	Parent=transcript:HORVU2Hr1G000010.16
	chr2H	.	Exon	31415	31494	.	+	.	Parent=transcript:HORVU2Hr1G000010.16
	chr2H	.	Exon	31576	31665	.	+	.	Parent=transcript:HORVU2Hr1G000010.16
	chr2H	.	Exon	31804	32050	.	+	.	Parent=transcript:HORVU2Hr1G000010.16
	chr2H	.	Exon	32172	32305	.	+	.	Parent=transcript:HORVU2Hr1G000010.16
	chr2H	ibsc	CDS	25559	25684	.	+	0	Parent=transcript:HORVU2Hr1G000010.16;ID=CDS:HORVU2Hr1G000010.16;Name=HORVU2Hr1G000010;protein_id=HORVU2Hr1G000010.16
	chr2H	ibsc	CDS	25777	25832	.	+	0	Parent=transcript:HORVU2Hr1G000010.16;ID=CDS:HORVU2Hr1G000010.16;Name=HORVU2Hr1G000010;protein_id=HORVU2Hr1G000010.16
	chr2H	ibsc	CDS	25999	26110	.	+	1	Parent=transcript:HORVU2Hr1G000010.16;ID=CDS:HORVU2Hr1G000010.16;Name=HORVU2Hr1G000010;protein_id=HORVU2Hr1G000010.16
	chr2H	ibsc	CDS	26207	26354	.	+	0	Parent=transcript:HORVU2Hr1G000010.16;ID=CDS:HORVU2Hr1G000010.16;Name=HORVU2Hr1G000010;protein_id=HORVU2Hr1G000010.16
	chr2H	ibsc	CDS	26423	26488	.	+	2	Parent=transcript:HORVU2Hr1G000010.16;ID=CDS:HORVU2Hr1G000010.16;Name=HORVU2Hr1G000010;protein_id=HORVU2Hr1G000010.16
	chr2H	ibsc	CDS	26640	26776	.	+	2	Parent=transcript:HORVU2Hr1G000010.16;ID=CDS:HORVU2Hr1G000010.16;Name=HORVU2Hr1G000010;protein_id=HORVU2Hr1G000010.16
	chr2H	ibsc	CDS	27295	27354	.	+	0	Parent=transcript:HORVU2Hr1G000010.16;ID=CDS:HORVU2Hr1G000010.16;Name=HORVU2Hr1G000010;protein_id=HORVU2Hr1G000010.16
	chr2H	ibsc	CDS	27463	27587	.	+	0	Parent=transcript:HORVU2Hr1G000010.16;ID=CDS:HORVU2Hr1G000010.16;Name=HORVU2Hr1G000010;protein_id=HORVU2Hr1G000010.16
	chr2H	ibsc	CDS	28157	28221	.	+	1	Parent=transcript:HORVU2Hr1G000010.16;ID=CDS:HORVU2Hr1G000010.16;Name=HORVU2Hr1G000010;protein_id=HORVU2Hr1G000010.16
	chr2H	ibsc	CDS	28762	28814	.	+	2	Parent=transcript:HORVU2Hr1G000010.16;ID=CDS:HORVU2Hr1G000010.16;Name=HORVU2Hr1G000010;protein_id=HORVU2Hr1G000010.16
	chr2H	ibsc	CDS	29096	29149	.	+	0	Parent=transcript:HORVU2Hr1G000010.16;ID=CDS:HORVU2Hr1G000010.16;Name=HORVU2Hr1G000010;protein_id=HORVU2Hr1G000010.16
	chr2H	ibsc	CDS	29237	29296	.	+	0	Parent=transcript:HORVU2Hr1G000010.16;ID=CDS:HORVU2Hr1G000010.16;Name=HORVU2Hr1G000010;protein_id=HORVU2Hr1G000010.16
	chr2H	ibsc	CDS	29458	29504	.	+	0	Parent=transcript:HORVU2Hr1G000010.16;ID=CDS:HORVU2Hr1G000010.16;Name=HORVU2Hr1G000010;protein_id=HORVU2Hr1G000010.16
	chr2H	ibsc	CDS	29581	29720	.	+	1	Parent=transcript:HORVU2Hr1G000010.16;ID=CDS:HORVU2Hr1G000010.16;Name=HORVU2Hr1G000010;protein_id=HORVU2Hr1G000010.16
	chr2H	ibsc	CDS	30193	30326	.	+	2	Parent=transcript:HORVU2Hr1G000010.16;ID=CDS:HORVU2Hr1G000010.16;Name=HORVU2Hr1G000010;protein_id=HORVU2Hr1G000010.16
	chr2H	ibsc	Three_prime_utr	30327	31294	.	+	.	Parent=transcript:HORVU2Hr1G000010.16;Name=Three_prime_utr
	chr2H	ibsc	Three_prime_utr	31415	31494	.	+	.	Parent=transcript:HORVU2Hr1G000010.16;Name=Three_prime_utr
	chr2H	ibsc	Three_prime_utr	31576	31665	.	+	.	Parent=transcript:HORVU2Hr1G000010.16;Name=Three_prime_utr
	chr2H	ibsc	Three_prime_utr	31804	32050	.	+	.	Parent=transcript:HORVU2Hr1G000010.16;Name=Three_prime_utr
	chr2H	ibsc	Three_prime_utr	32172	32305	.	+	.	Parent=transcript:HORVU2Hr1G000010.16;Name=Three_prime_utr
	chr2H	.	mRNA	24977	32283	.	+	.	Parent=gene:HORVU2Hr1G000010;ID=transcript:HORVU2Hr1G000010.19;Name=HORVU2Hr1G000010;biotype=protein_coding;transcript_id=HORVU2Hr1G000010.19;constitutive=0;ensembl_end_phase=-1,0,2,1;ensembl_phase=-1,0,2,1;exon_id=HORVU2Hr1G000010-E1-1-4,HORVU2Hr1G000010-E2-1-2,HORVU2Hr1G000010-E2,HORVU2Hr1G000010-E3,HORVU2Hr1G000010-E4,HORVU2Hr1G000010-E5,HORVU2Hr1G000010-E6,HORVU2Hr1G000010-E5-1-3,HORVU2Hr1G00…
	chr2H	ibsc	Five_prime_utr	24977	25125	.	+	.	Parent=transcript:HORVU2Hr1G000010.19;Name=Five_prime_utr
	chr2H	ibsc	Five_prime_utr	25537	25558	.	+	.	Parent=transcript:HORVU2Hr1G000010.19;Name=Five_prime_utr
	chr2H	.	Exon	24977	25125	.	+	.	Parent=transcript:HORVU2Hr1G000010.19
	chr2H	.	Exon	25537	25684	.	+	.	Parent=transcript:HORVU2Hr1G000010.19
	chr2H	.	Exon	25777	25832	.	+	.	Parent=transcript:HORVU2Hr1G000010.19
	chr2H	.	Exon	25999	26110	.	+	.	Parent=transcript:HORVU2Hr1G000010.19
	chr2H	.	Exon	26207	26354	.	+	.	Parent=transcript:HORVU2Hr1G000010.19
	chr2H	.	Exon	26423	26488	.	+	.	Parent=transcript:HORVU2Hr1G000010.19
	chr2H	.	Exon	26640	26776	.	+	.	Parent=transcript:HORVU2Hr1G000010.19
	chr2H	.	Exon	27295	27355	.	+	.	Parent=transcript:HORVU2Hr1G000010.19
	chr2H	.	Exon	27463	27587	.	+	.	Parent=transcript:HORVU2Hr1G000010.19
	chr2H	.	Exon	28762	28814	.	+	.	Parent=transcript:HORVU2Hr1G000010.19
	chr2H	.	Exon	29096	29149	.	+	.	Parent=transcript:HORVU2Hr1G000010.19
	chr2H	.	Exon	29237	29504	.	+	.	Parent=transcript:HORVU2Hr1G000010.19
	chr2H	.	Exon	29581	29720	.	+	.	Parent=transcript:HORVU2Hr1G000010.19
	chr2H	.	Exon	29935	30077	.	+	.	Parent=transcript:HORVU2Hr1G000010.19
	chr2H	.	Exon	30193	31294	.	+	.	Parent=transcript:HORVU2Hr1G000010.19
	chr2H	.	Exon	31415	31494	.	+	.	Parent=transcript:HORVU2Hr1G000010.19
	chr2H	.	Exon	31576	31665	.	+	.	Parent=transcript:HORVU2Hr1G000010.19
	chr2H	.	Exon	31804	32283	.	+	.	Parent=transcript:HORVU2Hr1G000010.19
	chr2H	ibsc	CDS	25559	25684	.	+	0	Parent=transcript:HORVU2Hr1G000010.19;ID=CDS:HORVU2Hr1G000010.19;Name=HORVU2Hr1G000010;protein_id=HORVU2Hr1G000010.19
	chr2H	ibsc	CDS	25777	25832	.	+	0	Parent=transcript:HORVU2Hr1G000010.19;ID=CDS:HORVU2Hr1G000010.19;Name=HORVU2Hr1G000010;protein_id=HORVU2Hr1G000010.19
	chr2H	ibsc	CDS	25999	26110	.	+	1	Parent=transcript:HORVU2Hr1G000010.19;ID=CDS:HORVU2Hr1G000010.19;Name=HORVU2Hr1G000010;protein_id=HORVU2Hr1G000010.19
	chr2H	ibsc	CDS	26207	26354	.	+	0	Parent=transcript:HORVU2Hr1G000010.19;ID=CDS:HORVU2Hr1G000010.19;Name=HORVU2Hr1G000010;protein_id=HORVU2Hr1G000010.19
	chr2H	ibsc	CDS	26423	26488	.	+	2	Parent=transcript:HORVU2Hr1G000010.19;ID=CDS:HORVU2Hr1G000010.19;Name=HORVU2Hr1G000010;protein_id=HORVU2Hr1G000010.19
	chr2H	ibsc	CDS	26640	26776	.	+	2	Parent=transcript:HORVU2Hr1G000010.19;ID=CDS:HORVU2Hr1G000010.19;Name=HORVU2Hr1G000010;protein_id=HORVU2Hr1G000010.19
	chr2H	ibsc	CDS	27295	27355	.	+	0	Parent=transcript:HORVU2Hr1G000010.19;ID=CDS:HORVU2Hr1G000010.19;Name=HORVU2Hr1G000010;protein_id=HORVU2Hr1G000010.19
	chr2H	ibsc	CDS	27463	27524	.	+	2	Parent=transcript:HORVU2Hr1G000010.19;ID=CDS:HORVU2Hr1G000010.19;Name=HORVU2Hr1G000010;protein_id=HORVU2Hr1G000010.19
	chr2H	ibsc	Three_prime_utr	27525	27587	.	+	.	Parent=transcript:HORVU2Hr1G000010.19;Name=Three_prime_utr
	chr2H	ibsc	Three_prime_utr	28762	28814	.	+	.	Parent=transcript:HORVU2Hr1G000010.19;Name=Three_prime_utr
	chr2H	ibsc	Three_prime_utr	29096	29149	.	+	.	Parent=transcript:HORVU2Hr1G000010.19;Name=Three_prime_utr
	chr2H	ibsc	Three_prime_utr	29237	29504	.	+	.	Parent=transcript:HORVU2Hr1G000010.19;Name=Three_prime_utr
	chr2H	ibsc	Three_prime_utr	29581	29720	.	+	.	Parent=transcript:HORVU2Hr1G000010.19;Name=Three_prime_utr
	chr2H	ibsc	Three_prime_utr	29935	30077	.	+	.	Parent=transcript:HORVU2Hr1G000010.19;Name=Three_prime_utr
	chr2H	ibsc	Three_prime_utr	30193	31294	.	+	.	Parent=transcript:HORVU2Hr1G000010.19;Name=Three_prime_utr
	chr2H	ibsc	Three_prime_utr	31415	31494	.	+	.	Parent=transcript:HORVU2Hr1G000010.19;Name=Three_prime_utr
	chr2H	ibsc	Three_prime_utr	31576	31665	.	+	.	Parent=transcript:HORVU2Hr1G000010.19;Name=Three_prime_utr
	chr2H	ibsc	Three_prime_utr	31804	32283	.	+	.	Parent=transcript:HORVU2Hr1G000010.19;Name=Three_prime_utr
	chr2H	.	mRNA	24976	32369	.	+	.	Parent=gene:HORVU2Hr1G000010;ID=transcript:HORVU2Hr1G000010.18;Name=HORVU2Hr1G000010;biotype=protein_coding;transcript_id=HORVU2Hr1G000010.18;constitutive=0;ensembl_end_phase=-1,0,2,1;ensembl_phase=-1,0,2,1;exon_id=HORVU2Hr1G000010-E1-1-15,HORVU2Hr1G000010-E2-1-2,HORVU2Hr1G000010-E2,HORVU2Hr1G000010-E3,HORVU2Hr1G000010-E4,HORVU2Hr1G000010-E5,HORVU2Hr1G000010-E6,HORVU2Hr1G000010-E7,HORVU2Hr1G00001…
	chr2H	ibsc	Five_prime_utr	24976	25125	.	+	.	Parent=transcript:HORVU2Hr1G000010.18;Name=Five_prime_utr
	chr2H	ibsc	Five_prime_utr	25537	25558	.	+	.	Parent=transcript:HORVU2Hr1G000010.18;Name=Five_prime_utr
	chr2H	.	Exon	24976	25125	.	+	.	Parent=transcript:HORVU2Hr1G000010.18
	chr2H	.	Exon	25537	25684	.	+	.	Parent=transcript:HORVU2Hr1G000010.18
	chr2H	.	Exon	25777	25832	.	+	.	Parent=transcript:HORVU2Hr1G000010.18
	chr2H	.	Exon	25999	26110	.	+	.	Parent=transcript:HORVU2Hr1G000010.18
	chr2H	.	Exon	26207	26354	.	+	.	Parent=transcript:HORVU2Hr1G000010.18
	chr2H	.	Exon	26423	26488	.	+	.	Parent=transcript:HORVU2Hr1G000010.18
	chr2H	.	Exon	26640	26776	.	+	.	Parent=transcript:HORVU2Hr1G000010.18
	chr2H	.	Exon	27295	27354	.	+	.	Parent=transcript:HORVU2Hr1G000010.18
	chr2H	.	Exon	27463	27587	.	+	.	Parent=transcript:HORVU2Hr1G000010.18
	chr2H	.	Exon	28157	28221	.	+	.	Parent=transcript:HORVU2Hr1G000010.18
	chr2H	.	Exon	28762	28814	.	+	.	Parent=transcript:HORVU2Hr1G000010.18
	chr2H	.	Exon	29096	29149	.	+	.	Parent=transcript:HORVU2Hr1G000010.18
	chr2H	.	Exon	29237	29296	.	+	.	Parent=transcript:HORVU2Hr1G000010.18
	chr2H	.	Exon	29458	29504	.	+	.	Parent=transcript:HORVU2Hr1G000010.18
	chr2H	.	Exon	29581	29720	.	+	.	Parent=transcript:HORVU2Hr1G000010.18
	chr2H	.	Exon	29935	30077	.	+	.	Parent=transcript:HORVU2Hr1G000010.18
	chr2H	.	Exon	30193	30322	.	+	.	Parent=transcript:HORVU2Hr1G000010.18
	chr2H	.	Exon	30451	30499	.	+	.	Parent=transcript:HORVU2Hr1G000010.18
	chr2H	.	Exon	31211	31294	.	+	.	Parent=transcript:HORVU2Hr1G000010.18
	chr2H	.	Exon	31415	31665	.	+	.	Parent=transcript:HORVU2Hr1G000010.18
	chr2H	.	Exon	31804	32369	.	+	.	Parent=transcript:HORVU2Hr1G000010.18
	chr2H	ibsc	CDS	25559	25684	.	+	0	Parent=transcript:HORVU2Hr1G000010.18;ID=CDS:HORVU2Hr1G000010.18;Name=HORVU2Hr1G000010;protein_id=HORVU2Hr1G000010.18
	chr2H	ibsc	CDS	25777	25832	.	+	0	Parent=transcript:HORVU2Hr1G000010.18;ID=CDS:HORVU2Hr1G000010.18;Name=HORVU2Hr1G000010;protein_id=HORVU2Hr1G000010.18
	chr2H	ibsc	CDS	25999	26110	.	+	1	Parent=transcript:HORVU2Hr1G000010.18;ID=CDS:HORVU2Hr1G000010.18;Name=HORVU2Hr1G000010;protein_id=HORVU2Hr1G000010.18
	chr2H	ibsc	CDS	26207	26354	.	+	0	Parent=transcript:HORVU2Hr1G000010.18;ID=CDS:HORVU2Hr1G000010.18;Name=HORVU2Hr1G000010;protein_id=HORVU2Hr1G000010.18
	chr2H	ibsc	CDS	26423	26488	.	+	2	Parent=transcript:HORVU2Hr1G000010.18;ID=CDS:HORVU2Hr1G000010.18;Name=HORVU2Hr1G000010;protein_id=HORVU2Hr1G000010.18
	chr2H	ibsc	CDS	26640	26776	.	+	2	Parent=transcript:HORVU2Hr1G000010.18;ID=CDS:HORVU2Hr1G000010.18;Name=HORVU2Hr1G000010;protein_id=HORVU2Hr1G000010.18
	chr2H	ibsc	CDS	27295	27354	.	+	0	Parent=transcript:HORVU2Hr1G000010.18;ID=CDS:HORVU2Hr1G000010.18;Name=HORVU2Hr1G000010;protein_id=HORVU2Hr1G000010.18
	chr2H	ibsc	CDS	27463	27587	.	+	0	Parent=transcript:HORVU2Hr1G000010.18;ID=CDS:HORVU2Hr1G000010.18;Name=HORVU2Hr1G000010;protein_id=HORVU2Hr1G000010.18
	chr2H	ibsc	CDS	28157	28221	.	+	1	Parent=transcript:HORVU2Hr1G000010.18;ID=CDS:HORVU2Hr1G000010.18;Name=HORVU2Hr1G000010;protein_id=HORVU2Hr1G000010.18
	chr2H	ibsc	CDS	28762	28814	.	+	2	Parent=transcript:HORVU2Hr1G000010.18;ID=CDS:HORVU2Hr1G000010.18;Name=HORVU2Hr1G000010;protein_id=HORVU2Hr1G000010.18
	chr2H	ibsc	CDS	29096	29149	.	+	0	Parent=transcript:HORVU2Hr1G000010.18;ID=CDS:HORVU2Hr1G000010.18;Name=HORVU2Hr1G000010;protein_id=HORVU2Hr1G000010.18
	chr2H	ibsc	CDS	29237	29296	.	+	0	Parent=transcript:HORVU2Hr1G000010.18;ID=CDS:HORVU2Hr1G000010.18;Name=HORVU2Hr1G000010;protein_id=HORVU2Hr1G000010.18
	chr2H	ibsc	CDS	29458	29504	.	+	0	Parent=transcript:HORVU2Hr1G000010.18;ID=CDS:HORVU2Hr1G000010.18;Name=HORVU2Hr1G000010;protein_id=HORVU2Hr1G000010.18
	chr2H	ibsc	CDS	29581	29720	.	+	1	Parent=transcript:HORVU2Hr1G000010.18;ID=CDS:HORVU2Hr1G000010.18;Name=HORVU2Hr1G000010;protein_id=HORVU2Hr1G000010.18
	chr2H	ibsc	CDS	29935	29963	.	+	2	Parent=transcript:HORVU2Hr1G000010.18;ID=CDS:HORVU2Hr1G000010.18;Name=HORVU2Hr1G000010;protein_id=HORVU2Hr1G000010.18
	chr2H	ibsc	Three_prime_utr	29964	30077	.	+	.	Parent=transcript:HORVU2Hr1G000010.18;Name=Three_prime_utr
	chr2H	ibsc	Three_prime_utr	30193	30322	.	+	.	Parent=transcript:HORVU2Hr1G000010.18;Name=Three_prime_utr
	chr2H	ibsc	Three_prime_utr	30451	30499	.	+	.	Parent=transcript:HORVU2Hr1G000010.18;Name=Three_prime_utr
	chr2H	ibsc	Three_prime_utr	31211	31294	.	+	.	Parent=transcript:HORVU2Hr1G000010.18;Name=Three_prime_utr
	chr2H	ibsc	Three_prime_utr	31415	31665	.	+	.	Parent=transcript:HORVU2Hr1G000010.18;Name=Three_prime_utr
	chr2H	ibsc	Three_prime_utr	31804	32369	.	+	.	Parent=transcript:HORVU2Hr1G000010.18;Name=Three_prime_utr
	chr2H	.	mRNA	24959	31634	.	+	.	Parent=gene:HORVU2Hr1G000010;ID=transcript:HORVU2Hr1G000010.13;Name=HORVU2Hr1G000010;biotype=protein_coding;transcript_id=HORVU2Hr1G000010.13;constitutive=0;ensembl_end_phase=-1,0,2,1;ensembl_phase=-1,0,2,1;exon_id=HORVU2Hr1G000010-E1-1-10,HORVU2Hr1G000010-E2-1-2,HORVU2Hr1G000010-E2,HORVU2Hr1G000010-E3,HORVU2Hr1G000010-E4,HORVU2Hr1G000010-E5,HORVU2Hr1G000010-E6,HORVU2Hr1G000010-E7,HORVU2Hr1G00001…
	chr2H	ibsc	Five_prime_utr	24959	25125	.	+	.	Parent=transcript:HORVU2Hr1G000010.13;Name=Five_prime_utr
	chr2H	ibsc	Five_prime_utr	25537	25558	.	+	.	Parent=transcript:HORVU2Hr1G000010.13;Name=Five_prime_utr
	chr2H	.	Exon	24959	25125	.	+	.	Parent=transcript:HORVU2Hr1G000010.13
	chr2H	.	Exon	25537	25684	.	+	.	Parent=transcript:HORVU2Hr1G000010.13
	chr2H	.	Exon	25777	25832	.	+	.	Parent=transcript:HORVU2Hr1G000010.13
	chr2H	.	Exon	25999	26110	.	+	.	Parent=transcript:HORVU2Hr1G000010.13
	chr2H	.	Exon	26207	26354	.	+	.	Parent=transcript:HORVU2Hr1G000010.13
	chr2H	.	Exon	26423	26488	.	+	.	Parent=transcript:HORVU2Hr1G000010.13
	chr2H	.	Exon	26640	26776	.	+	.	Parent=transcript:HORVU2Hr1G000010.13
	chr2H	.	Exon	27295	27354	.	+	.	Parent=transcript:HORVU2Hr1G000010.13
	chr2H	.	Exon	27463	27587	.	+	.	Parent=transcript:HORVU2Hr1G000010.13
	chr2H	.	Exon	28157	28221	.	+	.	Parent=transcript:HORVU2Hr1G000010.13
	chr2H	.	Exon	28762	28814	.	+	.	Parent=transcript:HORVU2Hr1G000010.13
	chr2H	.	Exon	29096	29149	.	+	.	Parent=transcript:HORVU2Hr1G000010.13
	chr2H	.	Exon	29237	29296	.	+	.	Parent=transcript:HORVU2Hr1G000010.13
	chr2H	.	Exon	29458	29504	.	+	.	Parent=transcript:HORVU2Hr1G000010.13
	chr2H	.	Exon	29581	29720	.	+	.	Parent=transcript:HORVU2Hr1G000010.13
	chr2H	.	Exon	29935	30077	.	+	.	Parent=transcript:HORVU2Hr1G000010.13
	chr2H	.	Exon	30193	31294	.	+	.	Parent=transcript:HORVU2Hr1G000010.13
	chr2H	.	Exon	31415	31495	.	+	.	Parent=transcript:HORVU2Hr1G000010.13
	chr2H	.	Exon	31576	31634	.	+	.	Parent=transcript:HORVU2Hr1G000010.13
	chr2H	ibsc	CDS	25559	25684	.	+	0	Parent=transcript:HORVU2Hr1G000010.13;ID=CDS:HORVU2Hr1G000010.13;Name=HORVU2Hr1G000010;protein_id=HORVU2Hr1G000010.13
	chr2H	ibsc	CDS	25777	25832	.	+	0	Parent=transcript:HORVU2Hr1G000010.13;ID=CDS:HORVU2Hr1G000010.13;Name=HORVU2Hr1G000010;protein_id=HORVU2Hr1G000010.13
	chr2H	ibsc	CDS	25999	26110	.	+	1	Parent=transcript:HORVU2Hr1G000010.13;ID=CDS:HORVU2Hr1G000010.13;Name=HORVU2Hr1G000010;protein_id=HORVU2Hr1G000010.13
	chr2H	ibsc	CDS	26207	26354	.	+	0	Parent=transcript:HORVU2Hr1G000010.13;ID=CDS:HORVU2Hr1G000010.13;Name=HORVU2Hr1G000010;protein_id=HORVU2Hr1G000010.13
	chr2H	ibsc	CDS	26423	26488	.	+	2	Parent=transcript:HORVU2Hr1G000010.13;ID=CDS:HORVU2Hr1G000010.13;Name=HORVU2Hr1G000010;protein_id=HORVU2Hr1G000010.13
	chr2H	ibsc	CDS	26640	26776	.	+	2	Parent=transcript:HORVU2Hr1G000010.13;ID=CDS:HORVU2Hr1G000010.13;Name=HORVU2Hr1G000010;protein_id=HORVU2Hr1G000010.13
	chr2H	ibsc	CDS	27295	27354	.	+	0	Parent=transcript:HORVU2Hr1G000010.13;ID=CDS:HORVU2Hr1G000010.13;Name=HORVU2Hr1G000010;protein_id=HORVU2Hr1G000010.13
	chr2H	ibsc	CDS	27463	27587	.	+	0	Parent=transcript:HORVU2Hr1G000010.13;ID=CDS:HORVU2Hr1G000010.13;Name=HORVU2Hr1G000010;protein_id=HORVU2Hr1G000010.13
	chr2H	ibsc	CDS	28157	28221	.	+	1	Parent=transcript:HORVU2Hr1G000010.13;ID=CDS:HORVU2Hr1G000010.13;Name=HORVU2Hr1G000010;protein_id=HORVU2Hr1G000010.13
	chr2H	ibsc	CDS	28762	28814	.	+	2	Parent=transcript:HORVU2Hr1G000010.13;ID=CDS:HORVU2Hr1G000010.13;Name=HORVU2Hr1G000010;protein_id=HORVU2Hr1G000010.13
	chr2H	ibsc	CDS	29096	29149	.	+	0	Parent=transcript:HORVU2Hr1G000010.13;ID=CDS:HORVU2Hr1G000010.13;Name=HORVU2Hr1G000010;protein_id=HORVU2Hr1G000010.13
	chr2H	ibsc	CDS	29237	29296	.	+	0	Parent=transcript:HORVU2Hr1G000010.13;ID=CDS:HORVU2Hr1G000010.13;Name=HORVU2Hr1G000010;protein_id=HORVU2Hr1G000010.13
	chr2H	ibsc	CDS	29458	29504	.	+	0	Parent=transcript:HORVU2Hr1G000010.13;ID=CDS:HORVU2Hr1G000010.13;Name=HORVU2Hr1G000010;protein_id=HORVU2Hr1G000010.13
	chr2H	ibsc	CDS	29581	29720	.	+	1	Parent=transcript:HORVU2Hr1G000010.13;ID=CDS:HORVU2Hr1G000010.13;Name=HORVU2Hr1G000010;protein_id=HORVU2Hr1G000010.13
	chr2H	ibsc	CDS	29935	29963	.	+	2	Parent=transcript:HORVU2Hr1G000010.13;ID=CDS:HORVU2Hr1G000010.13;Name=HORVU2Hr1G000010;protein_id=HORVU2Hr1G000010.13
	chr2H	ibsc	Three_prime_utr	29964	30077	.	+	.	Parent=transcript:HORVU2Hr1G000010.13;Name=Three_prime_utr
	chr2H	ibsc	Three_prime_utr	30193	31294	.	+	.	Parent=transcript:HORVU2Hr1G000010.13;Name=Three_prime_utr
	chr2H	ibsc	Three_prime_utr	31415	31495	.	+	.	Parent=transcript:HORVU2Hr1G000010.13;Name=Three_prime_utr
	chr2H	ibsc	Three_prime_utr	31576	31634	.	+	.	Parent=transcript:HORVU2Hr1G000010.13;Name=Three_prime_utr
	chr2H	.	mRNA	24953	32352	.	+	.	Parent=gene:HORVU2Hr1G000010;ID=transcript:HORVU2Hr1G000010.12;Name=HORVU2Hr1G000010;biotype=protein_coding;transcript_id=HORVU2Hr1G000010.12;constitutive=0;ensembl_end_phase=-1,0,2,1;ensembl_phase=-1,0,2,1;exon_id=HORVU2Hr1G000010-E1-1-30,HORVU2Hr1G000010-E2-1-4,HORVU2Hr1G000010-E3-1-1,HORVU2Hr1G000010-E3-1-2,HORVU2Hr1G000010-E5-1-5,HORVU2Hr1G000010-E6-1-3,HORVU2Hr1G000010-E7,HORVU2Hr1G000010-E8…
	chr2H	ibsc	Five_prime_utr	24953	25125	.	+	.	Parent=transcript:HORVU2Hr1G000010.12;Name=Five_prime_utr
	chr2H	ibsc	Five_prime_utr	25537	25684	.	+	.	Parent=transcript:HORVU2Hr1G000010.12;Name=Five_prime_utr
	chr2H	ibsc	Five_prime_utr	25777	25832	.	+	.	Parent=transcript:HORVU2Hr1G000010.12;Name=Five_prime_utr
	chr2H	ibsc	Five_prime_utr	25999	26110	.	+	.	Parent=transcript:HORVU2Hr1G000010.12;Name=Five_prime_utr
	chr2H	ibsc	Five_prime_utr	26207	26488	.	+	.	Parent=transcript:HORVU2Hr1G000010.12;Name=Five_prime_utr
	chr2H	ibsc	Five_prime_utr	26640	26755	.	+	.	Parent=transcript:HORVU2Hr1G000010.12;Name=Five_prime_utr
	chr2H	.	Exon	24953	25125	.	+	.	Parent=transcript:HORVU2Hr1G000010.12
	chr2H	.	Exon	25537	25684	.	+	.	Parent=transcript:HORVU2Hr1G000010.12
	chr2H	.	Exon	25777	25832	.	+	.	Parent=transcript:HORVU2Hr1G000010.12
	chr2H	.	Exon	25999	26110	.	+	.	Parent=transcript:HORVU2Hr1G000010.12
	chr2H	.	Exon	26207	26488	.	+	.	Parent=transcript:HORVU2Hr1G000010.12
	chr2H	.	Exon	26640	26776	.	+	.	Parent=transcript:HORVU2Hr1G000010.12
	chr2H	.	Exon	27295	27354	.	+	.	Parent=transcript:HORVU2Hr1G000010.12
	chr2H	.	Exon	27463	27587	.	+	.	Parent=transcript:HORVU2Hr1G000010.12
	chr2H	.	Exon	28157	28221	.	+	.	Parent=transcript:HORVU2Hr1G000010.12
	chr2H	.	Exon	28762	28814	.	+	.	Parent=transcript:HORVU2Hr1G000010.12
	chr2H	.	Exon	29096	29149	.	+	.	Parent=transcript:HORVU2Hr1G000010.12
	chr2H	.	Exon	29237	29296	.	+	.	Parent=transcript:HORVU2Hr1G000010.12
	chr2H	.	Exon	29458	29504	.	+	.	Parent=transcript:HORVU2Hr1G000010.12
	chr2H	.	Exon	29581	29720	.	+	.	Parent=transcript:HORVU2Hr1G000010.12
	chr2H	.	Exon	30193	30322	.	+	.	Parent=transcript:HORVU2Hr1G000010.12
	chr2H	.	Exon	30451	30499	.	+	.	Parent=transcript:HORVU2Hr1G000010.12
	chr2H	.	Exon	31211	31294	.	+	.	Parent=transcript:HORVU2Hr1G000010.12
	chr2H	.	Exon	31415	31494	.	+	.	Parent=transcript:HORVU2Hr1G000010.12
	chr2H	.	Exon	31576	31665	.	+	.	Parent=transcript:HORVU2Hr1G000010.12
	chr2H	.	Exon	31804	32352	.	+	.	Parent=transcript:HORVU2Hr1G000010.12
	chr2H	ibsc	CDS	26756	26776	.	+	0	Parent=transcript:HORVU2Hr1G000010.12;ID=CDS:HORVU2Hr1G000010.12;Name=HORVU2Hr1G000010;protein_id=HORVU2Hr1G000010.12
	chr2H	ibsc	CDS	27295	27354	.	+	0	Parent=transcript:HORVU2Hr1G000010.12;ID=CDS:HORVU2Hr1G000010.12;Name=HORVU2Hr1G000010;protein_id=HORVU2Hr1G000010.12
	chr2H	ibsc	CDS	27463	27587	.	+	0	Parent=transcript:HORVU2Hr1G000010.12;ID=CDS:HORVU2Hr1G000010.12;Name=HORVU2Hr1G000010;protein_id=HORVU2Hr1G000010.12
	chr2H	ibsc	CDS	28157	28221	.	+	1	Parent=transcript:HORVU2Hr1G000010.12;ID=CDS:HORVU2Hr1G000010.12;Name=HORVU2Hr1G000010;protein_id=HORVU2Hr1G000010.12
	chr2H	ibsc	CDS	28762	28814	.	+	2	Parent=transcript:HORVU2Hr1G000010.12;ID=CDS:HORVU2Hr1G000010.12;Name=HORVU2Hr1G000010;protein_id=HORVU2Hr1G000010.12
	chr2H	ibsc	CDS	29096	29149	.	+	0	Parent=transcript:HORVU2Hr1G000010.12;ID=CDS:HORVU2Hr1G000010.12;Name=HORVU2Hr1G000010;protein_id=HORVU2Hr1G000010.12
	chr2H	ibsc	CDS	29237	29296	.	+	0	Parent=transcript:HORVU2Hr1G000010.12;ID=CDS:HORVU2Hr1G000010.12;Name=HORVU2Hr1G000010;protein_id=HORVU2Hr1G000010.12
	chr2H	ibsc	CDS	29458	29504	.	+	0	Parent=transcript:HORVU2Hr1G000010.12;ID=CDS:HORVU2Hr1G000010.12;Name=HORVU2Hr1G000010;protein_id=HORVU2Hr1G000010.12
	chr2H	ibsc	CDS	29581	29720	.	+	1	Parent=transcript:HORVU2Hr1G000010.12;ID=CDS:HORVU2Hr1G000010.12;Name=HORVU2Hr1G000010;protein_id=HORVU2Hr1G000010.12
	chr2H	ibsc	CDS	30193	30322	.	+	2	Parent=transcript:HORVU2Hr1G000010.12;ID=CDS:HORVU2Hr1G000010.12;Name=HORVU2Hr1G000010;protein_id=HORVU2Hr1G000010.12
	chr2H	ibsc	CDS	30451	30499	.	+	1	Parent=transcript:HORVU2Hr1G000010.12;ID=CDS:HORVU2Hr1G000010.12;Name=HORVU2Hr1G000010;protein_id=HORVU2Hr1G000010.12
	chr2H	ibsc	CDS	31211	31294	.	+	0	Parent=transcript:HORVU2Hr1G000010.12;ID=CDS:HORVU2Hr1G000010.12;Name=HORVU2Hr1G000010;protein_id=HORVU2Hr1G000010.12
	chr2H	ibsc	CDS	31415	31494	.	+	0	Parent=transcript:HORVU2Hr1G000010.12;ID=CDS:HORVU2Hr1G000010.12;Name=HORVU2Hr1G000010;protein_id=HORVU2Hr1G000010.12
	chr2H	ibsc	CDS	31576	31665	.	+	1	Parent=transcript:HORVU2Hr1G000010.12;ID=CDS:HORVU2Hr1G000010.12;Name=HORVU2Hr1G000010;protein_id=HORVU2Hr1G000010.12
	chr2H	ibsc	CDS	31804	31921	.	+	1	Parent=transcript:HORVU2Hr1G000010.12;ID=CDS:HORVU2Hr1G000010.12;Name=HORVU2Hr1G000010;protein_id=HORVU2Hr1G000010.12
	chr2H	ibsc	Three_prime_utr	31922	32352	.	+	.	Parent=transcript:HORVU2Hr1G000010.12;Name=Three_prime_utr
	chr2H	.	mRNA	24963	32228	.	+	.	Parent=gene:HORVU2Hr1G000010;ID=transcript:HORVU2Hr1G000010.15;Name=HORVU2Hr1G000010;biotype=protein_coding;transcript_id=HORVU2Hr1G000010.15;constitutive=0;ensembl_end_phase=-1,0,2,1;ensembl_phase=-1,0,2,1;exon_id=HORVU2Hr1G000010-E1-1-7,HORVU2Hr1G000010-E2-1-2,HORVU2Hr1G000010-E2,HORVU2Hr1G000010-E3,HORVU2Hr1G000010-E4,HORVU2Hr1G000010-E5,HORVU2Hr1G000010-E6,HORVU2Hr1G000010-E7,HORVU2Hr1G000010…
	chr2H	ibsc	Five_prime_utr	24963	25125	.	+	.	Parent=transcript:HORVU2Hr1G000010.15;Name=Five_prime_utr
	chr2H	ibsc	Five_prime_utr	25537	25558	.	+	.	Parent=transcript:HORVU2Hr1G000010.15;Name=Five_prime_utr
	chr2H	.	Exon	24963	25125	.	+	.	Parent=transcript:HORVU2Hr1G000010.15
	chr2H	.	Exon	25537	25684	.	+	.	Parent=transcript:HORVU2Hr1G000010.15
	chr2H	.	Exon	25777	25832	.	+	.	Parent=transcript:HORVU2Hr1G000010.15
	chr2H	.	Exon	25999	26110	.	+	.	Parent=transcript:HORVU2Hr1G000010.15
	chr2H	.	Exon	26207	26354	.	+	.	Parent=transcript:HORVU2Hr1G000010.15
	chr2H	.	Exon	26423	26488	.	+	.	Parent=transcript:HORVU2Hr1G000010.15
	chr2H	.	Exon	26640	26776	.	+	.	Parent=transcript:HORVU2Hr1G000010.15
	chr2H	.	Exon	27295	27354	.	+	.	Parent=transcript:HORVU2Hr1G000010.15
	chr2H	.	Exon	27463	27587	.	+	.	Parent=transcript:HORVU2Hr1G000010.15
	chr2H	.	Exon	28157	28221	.	+	.	Parent=transcript:HORVU2Hr1G000010.15
	chr2H	.	Exon	28762	28814	.	+	.	Parent=transcript:HORVU2Hr1G000010.15
	chr2H	.	Exon	29096	29149	.	+	.	Parent=transcript:HORVU2Hr1G000010.15
	chr2H	.	Exon	29237	29504	.	+	.	Parent=transcript:HORVU2Hr1G000010.15
	chr2H	.	Exon	29581	29720	.	+	.	Parent=transcript:HORVU2Hr1G000010.15
	chr2H	.	Exon	29935	30077	.	+	.	Parent=transcript:HORVU2Hr1G000010.15
	chr2H	.	Exon	30193	31294	.	+	.	Parent=transcript:HORVU2Hr1G000010.15
	chr2H	.	Exon	31415	31494	.	+	.	Parent=transcript:HORVU2Hr1G000010.15
	chr2H	.	Exon	31576	31665	.	+	.	Parent=transcript:HORVU2Hr1G000010.15
	chr2H	.	Exon	31804	32228	.	+	.	Parent=transcript:HORVU2Hr1G000010.15
	chr2H	ibsc	CDS	25559	25684	.	+	0	Parent=transcript:HORVU2Hr1G000010.15;ID=CDS:HORVU2Hr1G000010.15;Name=HORVU2Hr1G000010;protein_id=HORVU2Hr1G000010.15
	chr2H	ibsc	CDS	25777	25832	.	+	0	Parent=transcript:HORVU2Hr1G000010.15;ID=CDS:HORVU2Hr1G000010.15;Name=HORVU2Hr1G000010;protein_id=HORVU2Hr1G000010.15
	chr2H	ibsc	CDS	25999	26110	.	+	1	Parent=transcript:HORVU2Hr1G000010.15;ID=CDS:HORVU2Hr1G000010.15;Name=HORVU2Hr1G000010;protein_id=HORVU2Hr1G000010.15
	chr2H	ibsc	CDS	26207	26354	.	+	0	Parent=transcript:HORVU2Hr1G000010.15;ID=CDS:HORVU2Hr1G000010.15;Name=HORVU2Hr1G000010;protein_id=HORVU2Hr1G000010.15
	chr2H	ibsc	CDS	26423	26488	.	+	2	Parent=transcript:HORVU2Hr1G000010.15;ID=CDS:HORVU2Hr1G000010.15;Name=HORVU2Hr1G000010;protein_id=HORVU2Hr1G000010.15
	chr2H	ibsc	CDS	26640	26776	.	+	2	Parent=transcript:HORVU2Hr1G000010.15;ID=CDS:HORVU2Hr1G000010.15;Name=HORVU2Hr1G000010;protein_id=HORVU2Hr1G000010.15
	chr2H	ibsc	CDS	27295	27354	.	+	0	Parent=transcript:HORVU2Hr1G000010.15;ID=CDS:HORVU2Hr1G000010.15;Name=HORVU2Hr1G000010;protein_id=HORVU2Hr1G000010.15
	chr2H	ibsc	CDS	27463	27587	.	+	0	Parent=transcript:HORVU2Hr1G000010.15;ID=CDS:HORVU2Hr1G000010.15;Name=HORVU2Hr1G000010;protein_id=HORVU2Hr1G000010.15
	chr2H	ibsc	CDS	28157	28221	.	+	1	Parent=transcript:HORVU2Hr1G000010.15;ID=CDS:HORVU2Hr1G000010.15;Name=HORVU2Hr1G000010;protein_id=HORVU2Hr1G000010.15
	chr2H	ibsc	CDS	28762	28814	.	+	2	Parent=transcript:HORVU2Hr1G000010.15;ID=CDS:HORVU2Hr1G000010.15;Name=HORVU2Hr1G000010;protein_id=HORVU2Hr1G000010.15
	chr2H	ibsc	CDS	29096	29149	.	+	0	Parent=transcript:HORVU2Hr1G000010.15;ID=CDS:HORVU2Hr1G000010.15;Name=HORVU2Hr1G000010;protein_id=HORVU2Hr1G000010.15
	chr2H	ibsc	CDS	29237	29326	.	+	0	Parent=transcript:HORVU2Hr1G000010.15;ID=CDS:HORVU2Hr1G000010.15;Name=HORVU2Hr1G000010;protein_id=HORVU2Hr1G000010.15
	chr2H	ibsc	Three_prime_utr	29327	29504	.	+	.	Parent=transcript:HORVU2Hr1G000010.15;Name=Three_prime_utr
	chr2H	ibsc	Three_prime_utr	29581	29720	.	+	.	Parent=transcript:HORVU2Hr1G000010.15;Name=Three_prime_utr
	chr2H	ibsc	Three_prime_utr	29935	30077	.	+	.	Parent=transcript:HORVU2Hr1G000010.15;Name=Three_prime_utr
	chr2H	ibsc	Three_prime_utr	30193	31294	.	+	.	Parent=transcript:HORVU2Hr1G000010.15;Name=Three_prime_utr
	chr2H	ibsc	Three_prime_utr	31415	31494	.	+	.	Parent=transcript:HORVU2Hr1G000010.15;Name=Three_prime_utr
	chr2H	ibsc	Three_prime_utr	31576	31665	.	+	.	Parent=transcript:HORVU2Hr1G000010.15;Name=Three_prime_utr
	chr2H	ibsc	Three_prime_utr	31804	32228	.	+	.	Parent=transcript:HORVU2Hr1G000010.15;Name=Three_prime_utr
	chr2H	.	mRNA	24959	32276	.	+	.	Parent=gene:HORVU2Hr1G000010;ID=transcript:HORVU2Hr1G000010.14;Name=HORVU2Hr1G000010;biotype=protein_coding;transcript_id=HORVU2Hr1G000010.14;constitutive=0;ensembl_end_phase=-1,0,2;ensembl_phase=-1,0,2;exon_id=HORVU2Hr1G000010-E1-1-10,HORVU2Hr1G000010-E2-1-2,HORVU2Hr1G000010-E2,HORVU2Hr1G000010-E3,HORVU2Hr1G000010-E5-1-6,HORVU2Hr1G000010-E6-1-5,HORVU2Hr1G000010-E7-1-3,HORVU2Hr1G000010-E8-1-2,HOR…
	chr2H	ibsc	Five_prime_utr	24959	25125	.	+	.	Parent=transcript:HORVU2Hr1G000010.14;Name=Five_prime_utr
	chr2H	ibsc	Five_prime_utr	25537	25558	.	+	.	Parent=transcript:HORVU2Hr1G000010.14;Name=Five_prime_utr
	chr2H	.	Exon	24959	25125	.	+	.	Parent=transcript:HORVU2Hr1G000010.14
	chr2H	.	Exon	25537	25684	.	+	.	Parent=transcript:HORVU2Hr1G000010.14
	chr2H	.	Exon	25777	25832	.	+	.	Parent=transcript:HORVU2Hr1G000010.14
	chr2H	.	Exon	25999	26110	.	+	.	Parent=transcript:HORVU2Hr1G000010.14
	chr2H	.	Exon	26207	26488	.	+	.	Parent=transcript:HORVU2Hr1G000010.14
	chr2H	.	Exon	26640	26776	.	+	.	Parent=transcript:HORVU2Hr1G000010.14
	chr2H	.	Exon	27295	27354	.	+	.	Parent=transcript:HORVU2Hr1G000010.14
	chr2H	.	Exon	27463	27587	.	+	.	Parent=transcript:HORVU2Hr1G000010.14
	chr2H	.	Exon	28157	28221	.	+	.	Parent=transcript:HORVU2Hr1G000010.14
	chr2H	.	Exon	28762	28814	.	+	.	Parent=transcript:HORVU2Hr1G000010.14
	chr2H	.	Exon	29096	29153	.	+	.	Parent=transcript:HORVU2Hr1G000010.14
	chr2H	.	Exon	29237	29296	.	+	.	Parent=transcript:HORVU2Hr1G000010.14
	chr2H	.	Exon	29458	29504	.	+	.	Parent=transcript:HORVU2Hr1G000010.14
	chr2H	.	Exon	29581	29720	.	+	.	Parent=transcript:HORVU2Hr1G000010.14
	chr2H	.	Exon	30193	31294	.	+	.	Parent=transcript:HORVU2Hr1G000010.14
	chr2H	.	Exon	31415	31494	.	+	.	Parent=transcript:HORVU2Hr1G000010.14
	chr2H	.	Exon	31576	31665	.	+	.	Parent=transcript:HORVU2Hr1G000010.14
	chr2H	.	Exon	31804	32276	.	+	.	Parent=transcript:HORVU2Hr1G000010.14
	chr2H	ibsc	CDS	25559	25684	.	+	0	Parent=transcript:HORVU2Hr1G000010.14;ID=CDS:HORVU2Hr1G000010.14;Name=HORVU2Hr1G000010;protein_id=HORVU2Hr1G000010.14
	chr2H	ibsc	CDS	25777	25832	.	+	0	Parent=transcript:HORVU2Hr1G000010.14;ID=CDS:HORVU2Hr1G000010.14;Name=HORVU2Hr1G000010;protein_id=HORVU2Hr1G000010.14
	chr2H	ibsc	CDS	25999	26110	.	+	1	Parent=transcript:HORVU2Hr1G000010.14;ID=CDS:HORVU2Hr1G000010.14;Name=HORVU2Hr1G000010;protein_id=HORVU2Hr1G000010.14
	chr2H	ibsc	CDS	26207	26488	.	+	0	Parent=transcript:HORVU2Hr1G000010.14;ID=CDS:HORVU2Hr1G000010.14;Name=HORVU2Hr1G000010;protein_id=HORVU2Hr1G000010.14
	chr2H	ibsc	CDS	26640	26711	.	+	0	Parent=transcript:HORVU2Hr1G000010.14;ID=CDS:HORVU2Hr1G000010.14;Name=HORVU2Hr1G000010;protein_id=HORVU2Hr1G000010.14
	chr2H	ibsc	Three_prime_utr	26712	26776	.	+	.	Parent=transcript:HORVU2Hr1G000010.14;Name=Three_prime_utr
	chr2H	ibsc	Three_prime_utr	27295	27354	.	+	.	Parent=transcript:HORVU2Hr1G000010.14;Name=Three_prime_utr
	chr2H	ibsc	Three_prime_utr	27463	27587	.	+	.	Parent=transcript:HORVU2Hr1G000010.14;Name=Three_prime_utr
	chr2H	ibsc	Three_prime_utr	28157	28221	.	+	.	Parent=transcript:HORVU2Hr1G000010.14;Name=Three_prime_utr
	chr2H	ibsc	Three_prime_utr	28762	28814	.	+	.	Parent=transcript:HORVU2Hr1G000010.14;Name=Three_prime_utr
	chr2H	ibsc	Three_prime_utr	29096	29153	.	+	.	Parent=transcript:HORVU2Hr1G000010.14;Name=Three_prime_utr
	chr2H	ibsc	Three_prime_utr	29237	29296	.	+	.	Parent=transcript:HORVU2Hr1G000010.14;Name=Three_prime_utr
	chr2H	ibsc	Three_prime_utr	29458	29504	.	+	.	Parent=transcript:HORVU2Hr1G000010.14;Name=Three_prime_utr
	chr2H	ibsc	Three_prime_utr	29581	29720	.	+	.	Parent=transcript:HORVU2Hr1G000010.14;Name=Three_prime_utr
	chr2H	ibsc	Three_prime_utr	30193	31294	.	+	.	Parent=transcript:HORVU2Hr1G000010.14;Name=Three_prime_utr
	chr2H	ibsc	Three_prime_utr	31415	31494	.	+	.	Parent=transcript:HORVU2Hr1G000010.14;Name=Three_prime_utr
	chr2H	ibsc	Three_prime_utr	31576	31665	.	+	.	Parent=transcript:HORVU2Hr1G000010.14;Name=Three_prime_utr
	chr2H	ibsc	Three_prime_utr	31804	32276	.	+	.	Parent=transcript:HORVU2Hr1G000010.14;Name=Three_prime_utr
	chr2H	.	mRNA	24977	32283	.	+	.	Parent=gene:HORVU2Hr1G000010;ID=transcript:HORVU2Hr1G000010.20;Name=HORVU2Hr1G000010;biotype=protein_coding;transcript_id=HORVU2Hr1G000010.20;constitutive=0;ensembl_end_phase=-1,0,2,1;ensembl_phase=-1,0,2,1;exon_id=HORVU2Hr1G000010-E1-1-4,HORVU2Hr1G000010-E2-1-2,HORVU2Hr1G000010-E2,HORVU2Hr1G000010-E3,HORVU2Hr1G000010-E4,HORVU2Hr1G000010-E5,HORVU2Hr1G000010-E6,HORVU2Hr1G000010-E7,HORVU2Hr1G000010…
	chr2H	ibsc	Five_prime_utr	24977	25125	.	+	.	Parent=transcript:HORVU2Hr1G000010.20;Name=Five_prime_utr
	chr2H	ibsc	Five_prime_utr	25537	25558	.	+	.	Parent=transcript:HORVU2Hr1G000010.20;Name=Five_prime_utr
	chr2H	.	Exon	24977	25125	.	+	.	Parent=transcript:HORVU2Hr1G000010.20
	chr2H	.	Exon	25537	25684	.	+	.	Parent=transcript:HORVU2Hr1G000010.20
	chr2H	.	Exon	25777	25832	.	+	.	Parent=transcript:HORVU2Hr1G000010.20
	chr2H	.	Exon	25999	26110	.	+	.	Parent=transcript:HORVU2Hr1G000010.20
	chr2H	.	Exon	26207	26354	.	+	.	Parent=transcript:HORVU2Hr1G000010.20
	chr2H	.	Exon	26423	26488	.	+	.	Parent=transcript:HORVU2Hr1G000010.20
	chr2H	.	Exon	26640	26776	.	+	.	Parent=transcript:HORVU2Hr1G000010.20
	chr2H	.	Exon	27295	27354	.	+	.	Parent=transcript:HORVU2Hr1G000010.20
	chr2H	.	Exon	27463	27587	.	+	.	Parent=transcript:HORVU2Hr1G000010.20
	chr2H	.	Exon	28157	28221	.	+	.	Parent=transcript:HORVU2Hr1G000010.20
	chr2H	.	Exon	28762	28814	.	+	.	Parent=transcript:HORVU2Hr1G000010.20
	chr2H	.	Exon	29096	29149	.	+	.	Parent=transcript:HORVU2Hr1G000010.20
	chr2H	.	Exon	29237	29296	.	+	.	Parent=transcript:HORVU2Hr1G000010.20
	chr2H	.	Exon	29458	29504	.	+	.	Parent=transcript:HORVU2Hr1G000010.20
	chr2H	.	Exon	29581	29720	.	+	.	Parent=transcript:HORVU2Hr1G000010.20
	chr2H	.	Exon	29935	30077	.	+	.	Parent=transcript:HORVU2Hr1G000010.20
	chr2H	.	Exon	30193	31294	.	+	.	Parent=transcript:HORVU2Hr1G000010.20
	chr2H	.	Exon	31415	31494	.	+	.	Parent=transcript:HORVU2Hr1G000010.20
	chr2H	.	Exon	31576	31665	.	+	.	Parent=transcript:HORVU2Hr1G000010.20
	chr2H	.	Exon	31804	32283	.	+	.	Parent=transcript:HORVU2Hr1G000010.20
	chr2H	ibsc	CDS	25559	25684	.	+	0	Parent=transcript:HORVU2Hr1G000010.20;ID=CDS:HORVU2Hr1G000010.20;Name=HORVU2Hr1G000010;protein_id=HORVU2Hr1G000010.20
	chr2H	ibsc	CDS	25777	25832	.	+	0	Parent=transcript:HORVU2Hr1G000010.20;ID=CDS:HORVU2Hr1G000010.20;Name=HORVU2Hr1G000010;protein_id=HORVU2Hr1G000010.20
	chr2H	ibsc	CDS	25999	26110	.	+	1	Parent=transcript:HORVU2Hr1G000010.20;ID=CDS:HORVU2Hr1G000010.20;Name=HORVU2Hr1G000010;protein_id=HORVU2Hr1G000010.20
	chr2H	ibsc	CDS	26207	26354	.	+	0	Parent=transcript:HORVU2Hr1G000010.20;ID=CDS:HORVU2Hr1G000010.20;Name=HORVU2Hr1G000010;protein_id=HORVU2Hr1G000010.20
	chr2H	ibsc	CDS	26423	26488	.	+	2	Parent=transcript:HORVU2Hr1G000010.20;ID=CDS:HORVU2Hr1G000010.20;Name=HORVU2Hr1G000010;protein_id=HORVU2Hr1G000010.20
	chr2H	ibsc	CDS	26640	26776	.	+	2	Parent=transcript:HORVU2Hr1G000010.20;ID=CDS:HORVU2Hr1G000010.20;Name=HORVU2Hr1G000010;protein_id=HORVU2Hr1G000010.20
	chr2H	ibsc	CDS	27295	27354	.	+	0	Parent=transcript:HORVU2Hr1G000010.20;ID=CDS:HORVU2Hr1G000010.20;Name=HORVU2Hr1G000010;protein_id=HORVU2Hr1G000010.20
	chr2H	ibsc	CDS	27463	27587	.	+	0	Parent=transcript:HORVU2Hr1G000010.20;ID=CDS:HORVU2Hr1G000010.20;Name=HORVU2Hr1G000010;protein_id=HORVU2Hr1G000010.20
	chr2H	ibsc	CDS	28157	28221	.	+	1	Parent=transcript:HORVU2Hr1G000010.20;ID=CDS:HORVU2Hr1G000010.20;Name=HORVU2Hr1G000010;protein_id=HORVU2Hr1G000010.20
	chr2H	ibsc	CDS	28762	28814	.	+	2	Parent=transcript:HORVU2Hr1G000010.20;ID=CDS:HORVU2Hr1G000010.20;Name=HORVU2Hr1G000010;protein_id=HORVU2Hr1G000010.20
	chr2H	ibsc	CDS	29096	29149	.	+	0	Parent=transcript:HORVU2Hr1G000010.20;ID=CDS:HORVU2Hr1G000010.20;Name=HORVU2Hr1G000010;protein_id=HORVU2Hr1G000010.20
	chr2H	ibsc	CDS	29237	29296	.	+	0	Parent=transcript:HORVU2Hr1G000010.20;ID=CDS:HORVU2Hr1G000010.20;Name=HORVU2Hr1G000010;protein_id=HORVU2Hr1G000010.20
	chr2H	ibsc	CDS	29458	29504	.	+	0	Parent=transcript:HORVU2Hr1G000010.20;ID=CDS:HORVU2Hr1G000010.20;Name=HORVU2Hr1G000010;protein_id=HORVU2Hr1G000010.20
	chr2H	ibsc	CDS	29581	29720	.	+	1	Parent=transcript:HORVU2Hr1G000010.20;ID=CDS:HORVU2Hr1G000010.20;Name=HORVU2Hr1G000010;protein_id=HORVU2Hr1G000010.20
	chr2H	ibsc	CDS	29935	29963	.	+	2	Parent=transcript:HORVU2Hr1G000010.20;ID=CDS:HORVU2Hr1G000010.20;Name=HORVU2Hr1G000010;protein_id=HORVU2Hr1G000010.20
	chr2H	ibsc	Three_prime_utr	29964	30077	.	+	.	Parent=transcript:HORVU2Hr1G000010.20;Name=Three_prime_utr
	chr2H	ibsc	Three_prime_utr	30193	31294	.	+	.	Parent=transcript:HORVU2Hr1G000010.20;Name=Three_prime_utr
	chr2H	ibsc	Three_prime_utr	31415	31494	.	+	.	Parent=transcript:HORVU2Hr1G000010.20;Name=Three_prime_utr
	chr2H	ibsc	Three_prime_utr	31576	31665	.	+	.	Parent=transcript:HORVU2Hr1G000010.20;Name=Three_prime_utr
	chr2H	ibsc	Three_prime_utr	31804	32283	.	+	.	Parent=transcript:HORVU2Hr1G000010.20;Name=Three_prime_utr
	chr2H	.	mRNA	24977	32368	.	+	.	Parent=gene:HORVU2Hr1G000010;ID=transcript:HORVU2Hr1G000010.22;Name=HORVU2Hr1G000010;biotype=protein_coding;transcript_id=HORVU2Hr1G000010.22;constitutive=0;ensembl_end_phase=-1,0,2,1;ensembl_phase=-1,0,2,1;exon_id=HORVU2Hr1G000010-E1-1-4,HORVU2Hr1G000010-E2-1-2,HORVU2Hr1G000010-E2,HORVU2Hr1G000010-E3,HORVU2Hr1G000010-E4,HORVU2Hr1G000010-E5,HORVU2Hr1G000010-E6,HORVU2Hr1G000010-E7,HORVU2Hr1G000010…
	chr2H	ibsc	Five_prime_utr	24977	25125	.	+	.	Parent=transcript:HORVU2Hr1G000010.22;Name=Five_prime_utr
	chr2H	ibsc	Five_prime_utr	25537	25558	.	+	.	Parent=transcript:HORVU2Hr1G000010.22;Name=Five_prime_utr
	chr2H	.	Exon	24977	25125	.	+	.	Parent=transcript:HORVU2Hr1G000010.22
	chr2H	.	Exon	25537	25684	.	+	.	Parent=transcript:HORVU2Hr1G000010.22
	chr2H	.	Exon	25777	25832	.	+	.	Parent=transcript:HORVU2Hr1G000010.22
	chr2H	.	Exon	25999	26110	.	+	.	Parent=transcript:HORVU2Hr1G000010.22
	chr2H	.	Exon	26207	26354	.	+	.	Parent=transcript:HORVU2Hr1G000010.22
	chr2H	.	Exon	26423	26488	.	+	.	Parent=transcript:HORVU2Hr1G000010.22
	chr2H	.	Exon	26640	26776	.	+	.	Parent=transcript:HORVU2Hr1G000010.22
	chr2H	.	Exon	27295	27354	.	+	.	Parent=transcript:HORVU2Hr1G000010.22
	chr2H	.	Exon	27463	27587	.	+	.	Parent=transcript:HORVU2Hr1G000010.22
	chr2H	.	Exon	28157	28221	.	+	.	Parent=transcript:HORVU2Hr1G000010.22
	chr2H	.	Exon	28762	28814	.	+	.	Parent=transcript:HORVU2Hr1G000010.22
	chr2H	.	Exon	29096	29149	.	+	.	Parent=transcript:HORVU2Hr1G000010.22
	chr2H	.	Exon	29237	29296	.	+	.	Parent=transcript:HORVU2Hr1G000010.22
	chr2H	.	Exon	29458	29504	.	+	.	Parent=transcript:HORVU2Hr1G000010.22
	chr2H	.	Exon	29581	29720	.	+	.	Parent=transcript:HORVU2Hr1G000010.22
	chr2H	.	Exon	29935	30077	.	+	.	Parent=transcript:HORVU2Hr1G000010.22
	chr2H	.	Exon	30193	30499	.	+	.	Parent=transcript:HORVU2Hr1G000010.22
	chr2H	.	Exon	31211	31294	.	+	.	Parent=transcript:HORVU2Hr1G000010.22
	chr2H	.	Exon	31415	31494	.	+	.	Parent=transcript:HORVU2Hr1G000010.22
	chr2H	.	Exon	31576	31665	.	+	.	Parent=transcript:HORVU2Hr1G000010.22
	chr2H	.	Exon	31804	32368	.	+	.	Parent=transcript:HORVU2Hr1G000010.22
	chr2H	ibsc	CDS	25559	25684	.	+	0	Parent=transcript:HORVU2Hr1G000010.22;ID=CDS:HORVU2Hr1G000010.22;Name=HORVU2Hr1G000010;protein_id=HORVU2Hr1G000010.22
	chr2H	ibsc	CDS	25777	25832	.	+	0	Parent=transcript:HORVU2Hr1G000010.22;ID=CDS:HORVU2Hr1G000010.22;Name=HORVU2Hr1G000010;protein_id=HORVU2Hr1G000010.22
	chr2H	ibsc	CDS	25999	26110	.	+	1	Parent=transcript:HORVU2Hr1G000010.22;ID=CDS:HORVU2Hr1G000010.22;Name=HORVU2Hr1G000010;protein_id=HORVU2Hr1G000010.22
	chr2H	ibsc	CDS	26207	26354	.	+	0	Parent=transcript:HORVU2Hr1G000010.22;ID=CDS:HORVU2Hr1G000010.22;Name=HORVU2Hr1G000010;protein_id=HORVU2Hr1G000010.22
	chr2H	ibsc	CDS	26423	26488	.	+	2	Parent=transcript:HORVU2Hr1G000010.22;ID=CDS:HORVU2Hr1G000010.22;Name=HORVU2Hr1G000010;protein_id=HORVU2Hr1G000010.22
	chr2H	ibsc	CDS	26640	26776	.	+	2	Parent=transcript:HORVU2Hr1G000010.22;ID=CDS:HORVU2Hr1G000010.22;Name=HORVU2Hr1G000010;protein_id=HORVU2Hr1G000010.22
	chr2H	ibsc	CDS	27295	27354	.	+	0	Parent=transcript:HORVU2Hr1G000010.22;ID=CDS:HORVU2Hr1G000010.22;Name=HORVU2Hr1G000010;protein_id=HORVU2Hr1G000010.22
	chr2H	ibsc	CDS	27463	27587	.	+	0	Parent=transcript:HORVU2Hr1G000010.22;ID=CDS:HORVU2Hr1G000010.22;Name=HORVU2Hr1G000010;protein_id=HORVU2Hr1G000010.22
	chr2H	ibsc	CDS	28157	28221	.	+	1	Parent=transcript:HORVU2Hr1G000010.22;ID=CDS:HORVU2Hr1G000010.22;Name=HORVU2Hr1G000010;protein_id=HORVU2Hr1G000010.22
	chr2H	ibsc	CDS	28762	28814	.	+	2	Parent=transcript:HORVU2Hr1G000010.22;ID=CDS:HORVU2Hr1G000010.22;Name=HORVU2Hr1G000010;protein_id=HORVU2Hr1G000010.22
	chr2H	ibsc	CDS	29096	29149	.	+	0	Parent=transcript:HORVU2Hr1G000010.22;ID=CDS:HORVU2Hr1G000010.22;Name=HORVU2Hr1G000010;protein_id=HORVU2Hr1G000010.22
	chr2H	ibsc	CDS	29237	29296	.	+	0	Parent=transcript:HORVU2Hr1G000010.22;ID=CDS:HORVU2Hr1G000010.22;Name=HORVU2Hr1G000010;protein_id=HORVU2Hr1G000010.22
	chr2H	ibsc	CDS	29458	29504	.	+	0	Parent=transcript:HORVU2Hr1G000010.22;ID=CDS:HORVU2Hr1G000010.22;Name=HORVU2Hr1G000010;protein_id=HORVU2Hr1G000010.22
	chr2H	ibsc	CDS	29581	29720	.	+	1	Parent=transcript:HORVU2Hr1G000010.22;ID=CDS:HORVU2Hr1G000010.22;Name=HORVU2Hr1G000010;protein_id=HORVU2Hr1G000010.22
	chr2H	ibsc	CDS	29935	29963	.	+	2	Parent=transcript:HORVU2Hr1G000010.22;ID=CDS:HORVU2Hr1G000010.22;Name=HORVU2Hr1G000010;protein_id=HORVU2Hr1G000010.22
	chr2H	ibsc	Three_prime_utr	29964	30077	.	+	.	Parent=transcript:HORVU2Hr1G000010.22;Name=Three_prime_utr
	chr2H	ibsc	Three_prime_utr	30193	30499	.	+	.	Parent=transcript:HORVU2Hr1G000010.22;Name=Three_prime_utr
	chr2H	ibsc	Three_prime_utr	31211	31294	.	+	.	Parent=transcript:HORVU2Hr1G000010.22;Name=Three_prime_utr
	chr2H	ibsc	Three_prime_utr	31415	31494	.	+	.	Parent=transcript:HORVU2Hr1G000010.22;Name=Three_prime_utr
	chr2H	ibsc	Three_prime_utr	31576	31665	.	+	.	Parent=transcript:HORVU2Hr1G000010.22;Name=Three_prime_utr
	chr2H	ibsc	Three_prime_utr	31804	32368	.	+	.	Parent=transcript:HORVU2Hr1G000010.22;Name=Three_prime_utr
	chr2H	.	mRNA	24977	32368	.	+	.	Parent=gene:HORVU2Hr1G000010;ID=transcript:HORVU2Hr1G000010.21;Name=HORVU2Hr1G000010;biotype=protein_coding;transcript_id=HORVU2Hr1G000010.21;constitutive=0;ensembl_end_phase=-1,0,2,1;ensembl_phase=-1,0,2,1;exon_id=HORVU2Hr1G000010-E1-1-4,HORVU2Hr1G000010-E2-1-2,HORVU2Hr1G000010-E2,HORVU2Hr1G000010-E3,HORVU2Hr1G000010-E4,HORVU2Hr1G000010-E5,HORVU2Hr1G000010-E6,HORVU2Hr1G000010-E7,HORVU2Hr1G000010…
	chr2H	ibsc	Five_prime_utr	24977	25125	.	+	.	Parent=transcript:HORVU2Hr1G000010.21;Name=Five_prime_utr
	chr2H	ibsc	Five_prime_utr	25537	25558	.	+	.	Parent=transcript:HORVU2Hr1G000010.21;Name=Five_prime_utr
	chr2H	.	Exon	24977	25125	.	+	.	Parent=transcript:HORVU2Hr1G000010.21
	chr2H	.	Exon	25537	25684	.	+	.	Parent=transcript:HORVU2Hr1G000010.21
	chr2H	.	Exon	25777	25832	.	+	.	Parent=transcript:HORVU2Hr1G000010.21
	chr2H	.	Exon	25999	26110	.	+	.	Parent=transcript:HORVU2Hr1G000010.21
	chr2H	.	Exon	26207	26354	.	+	.	Parent=transcript:HORVU2Hr1G000010.21
	chr2H	.	Exon	26423	26488	.	+	.	Parent=transcript:HORVU2Hr1G000010.21
	chr2H	.	Exon	26640	26776	.	+	.	Parent=transcript:HORVU2Hr1G000010.21
	chr2H	.	Exon	27295	27354	.	+	.	Parent=transcript:HORVU2Hr1G000010.21
	chr2H	.	Exon	27463	27587	.	+	.	Parent=transcript:HORVU2Hr1G000010.21
	chr2H	.	Exon	28157	28221	.	+	.	Parent=transcript:HORVU2Hr1G000010.21
	chr2H	.	Exon	28762	28814	.	+	.	Parent=transcript:HORVU2Hr1G000010.21
	chr2H	.	Exon	29096	29504	.	+	.	Parent=transcript:HORVU2Hr1G000010.21
	chr2H	.	Exon	29581	29720	.	+	.	Parent=transcript:HORVU2Hr1G000010.21
	chr2H	.	Exon	30193	31294	.	+	.	Parent=transcript:HORVU2Hr1G000010.21
	chr2H	.	Exon	31415	31665	.	+	.	Parent=transcript:HORVU2Hr1G000010.21
	chr2H	.	Exon	31804	32368	.	+	.	Parent=transcript:HORVU2Hr1G000010.21
	chr2H	ibsc	CDS	25559	25684	.	+	0	Parent=transcript:HORVU2Hr1G000010.21;ID=CDS:HORVU2Hr1G000010.21;Name=HORVU2Hr1G000010;protein_id=HORVU2Hr1G000010.21
	chr2H	ibsc	CDS	25777	25832	.	+	0	Parent=transcript:HORVU2Hr1G000010.21;ID=CDS:HORVU2Hr1G000010.21;Name=HORVU2Hr1G000010;protein_id=HORVU2Hr1G000010.21
	chr2H	ibsc	CDS	25999	26110	.	+	1	Parent=transcript:HORVU2Hr1G000010.21;ID=CDS:HORVU2Hr1G000010.21;Name=HORVU2Hr1G000010;protein_id=HORVU2Hr1G000010.21
	chr2H	ibsc	CDS	26207	26354	.	+	0	Parent=transcript:HORVU2Hr1G000010.21;ID=CDS:HORVU2Hr1G000010.21;Name=HORVU2Hr1G000010;protein_id=HORVU2Hr1G000010.21
	chr2H	ibsc	CDS	26423	26488	.	+	2	Parent=transcript:HORVU2Hr1G000010.21;ID=CDS:HORVU2Hr1G000010.21;Name=HORVU2Hr1G000010;protein_id=HORVU2Hr1G000010.21
	chr2H	ibsc	CDS	26640	26776	.	+	2	Parent=transcript:HORVU2Hr1G000010.21;ID=CDS:HORVU2Hr1G000010.21;Name=HORVU2Hr1G000010;protein_id=HORVU2Hr1G000010.21
	chr2H	ibsc	CDS	27295	27354	.	+	0	Parent=transcript:HORVU2Hr1G000010.21;ID=CDS:HORVU2Hr1G000010.21;Name=HORVU2Hr1G000010;protein_id=HORVU2Hr1G000010.21
	chr2H	ibsc	CDS	27463	27587	.	+	0	Parent=transcript:HORVU2Hr1G000010.21;ID=CDS:HORVU2Hr1G000010.21;Name=HORVU2Hr1G000010;protein_id=HORVU2Hr1G000010.21
	chr2H	ibsc	CDS	28157	28221	.	+	1	Parent=transcript:HORVU2Hr1G000010.21;ID=CDS:HORVU2Hr1G000010.21;Name=HORVU2Hr1G000010;protein_id=HORVU2Hr1G000010.21
	chr2H	ibsc	CDS	28762	28814	.	+	2	Parent=transcript:HORVU2Hr1G000010.21;ID=CDS:HORVU2Hr1G000010.21;Name=HORVU2Hr1G000010;protein_id=HORVU2Hr1G000010.21
	chr2H	ibsc	CDS	29096	29179	.	+	0	Parent=transcript:HORVU2Hr1G000010.21;ID=CDS:HORVU2Hr1G000010.21;Name=HORVU2Hr1G000010;protein_id=HORVU2Hr1G000010.21
	chr2H	ibsc	Three_prime_utr	29180	29504	.	+	.	Parent=transcript:HORVU2Hr1G000010.21;Name=Three_prime_utr
	chr2H	ibsc	Three_prime_utr	29581	29720	.	+	.	Parent=transcript:HORVU2Hr1G000010.21;Name=Three_prime_utr
	chr2H	ibsc	Three_prime_utr	30193	31294	.	+	.	Parent=transcript:HORVU2Hr1G000010.21;Name=Three_prime_utr
	chr2H	ibsc	Three_prime_utr	31415	31665	.	+	.	Parent=transcript:HORVU2Hr1G000010.21;Name=Three_prime_utr
	chr2H	ibsc	Three_prime_utr	31804	32368	.	+	.	Parent=transcript:HORVU2Hr1G000010.21;Name=Three_prime_utr
	chr2H	.	mRNA	25011	32224	.	+	.	Parent=gene:HORVU2Hr1G000010;ID=transcript:HORVU2Hr1G000010.28;Name=HORVU2Hr1G000010;biotype=protein_coding;transcript_id=HORVU2Hr1G000010.28;constitutive=0;ensembl_end_phase=-1,0,2,1;ensembl_phase=-1,0,2,1;exon_id=HORVU2Hr1G000010-E1-1-23,HORVU2Hr1G000010-E2-1-2,HORVU2Hr1G000010-E2,HORVU2Hr1G000010-E3,HORVU2Hr1G000010-E4,HORVU2Hr1G000010-E5,HORVU2Hr1G000010-E6,HORVU2Hr1G000010-E7,HORVU2Hr1G00001…
	chr2H	ibsc	Five_prime_utr	25011	25125	.	+	.	Parent=transcript:HORVU2Hr1G000010.28;Name=Five_prime_utr
	chr2H	ibsc	Five_prime_utr	25537	25558	.	+	.	Parent=transcript:HORVU2Hr1G000010.28;Name=Five_prime_utr
	chr2H	.	Exon	25011	25125	.	+	.	Parent=transcript:HORVU2Hr1G000010.28
	chr2H	.	Exon	25537	25684	.	+	.	Parent=transcript:HORVU2Hr1G000010.28
	chr2H	.	Exon	25777	25832	.	+	.	Parent=transcript:HORVU2Hr1G000010.28
	chr2H	.	Exon	25999	26110	.	+	.	Parent=transcript:HORVU2Hr1G000010.28
	chr2H	.	Exon	26207	26354	.	+	.	Parent=transcript:HORVU2Hr1G000010.28
	chr2H	.	Exon	26423	26488	.	+	.	Parent=transcript:HORVU2Hr1G000010.28
	chr2H	.	Exon	26640	26776	.	+	.	Parent=transcript:HORVU2Hr1G000010.28
	chr2H	.	Exon	27295	27354	.	+	.	Parent=transcript:HORVU2Hr1G000010.28
	chr2H	.	Exon	27463	27587	.	+	.	Parent=transcript:HORVU2Hr1G000010.28
	chr2H	.	Exon	28157	28221	.	+	.	Parent=transcript:HORVU2Hr1G000010.28
	chr2H	.	Exon	28762	28815	.	+	.	Parent=transcript:HORVU2Hr1G000010.28
	chr2H	.	Exon	29096	29504	.	+	.	Parent=transcript:HORVU2Hr1G000010.28
	chr2H	.	Exon	29581	29720	.	+	.	Parent=transcript:HORVU2Hr1G000010.28
	chr2H	.	Exon	29873	30077	.	+	.	Parent=transcript:HORVU2Hr1G000010.28
	chr2H	.	Exon	30193	31294	.	+	.	Parent=transcript:HORVU2Hr1G000010.28
	chr2H	.	Exon	31415	31494	.	+	.	Parent=transcript:HORVU2Hr1G000010.28
	chr2H	.	Exon	31576	31665	.	+	.	Parent=transcript:HORVU2Hr1G000010.28
	chr2H	.	Exon	31804	32224	.	+	.	Parent=transcript:HORVU2Hr1G000010.28
	chr2H	ibsc	CDS	25559	25684	.	+	0	Parent=transcript:HORVU2Hr1G000010.28;ID=CDS:HORVU2Hr1G000010.28;Name=HORVU2Hr1G000010;protein_id=HORVU2Hr1G000010.28
	chr2H	ibsc	CDS	25777	25832	.	+	0	Parent=transcript:HORVU2Hr1G000010.28;ID=CDS:HORVU2Hr1G000010.28;Name=HORVU2Hr1G000010;protein_id=HORVU2Hr1G000010.28
	chr2H	ibsc	CDS	25999	26110	.	+	1	Parent=transcript:HORVU2Hr1G000010.28;ID=CDS:HORVU2Hr1G000010.28;Name=HORVU2Hr1G000010;protein_id=HORVU2Hr1G000010.28
	chr2H	ibsc	CDS	26207	26354	.	+	0	Parent=transcript:HORVU2Hr1G000010.28;ID=CDS:HORVU2Hr1G000010.28;Name=HORVU2Hr1G000010;protein_id=HORVU2Hr1G000010.28
	chr2H	ibsc	CDS	26423	26488	.	+	2	Parent=transcript:HORVU2Hr1G000010.28;ID=CDS:HORVU2Hr1G000010.28;Name=HORVU2Hr1G000010;protein_id=HORVU2Hr1G000010.28
	chr2H	ibsc	CDS	26640	26776	.	+	2	Parent=transcript:HORVU2Hr1G000010.28;ID=CDS:HORVU2Hr1G000010.28;Name=HORVU2Hr1G000010;protein_id=HORVU2Hr1G000010.28
	chr2H	ibsc	CDS	27295	27354	.	+	0	Parent=transcript:HORVU2Hr1G000010.28;ID=CDS:HORVU2Hr1G000010.28;Name=HORVU2Hr1G000010;protein_id=HORVU2Hr1G000010.28
	chr2H	ibsc	CDS	27463	27587	.	+	0	Parent=transcript:HORVU2Hr1G000010.28;ID=CDS:HORVU2Hr1G000010.28;Name=HORVU2Hr1G000010;protein_id=HORVU2Hr1G000010.28
	chr2H	ibsc	CDS	28157	28221	.	+	1	Parent=transcript:HORVU2Hr1G000010.28;ID=CDS:HORVU2Hr1G000010.28;Name=HORVU2Hr1G000010;protein_id=HORVU2Hr1G000010.28
	chr2H	ibsc	CDS	28762	28815	.	+	2	Parent=transcript:HORVU2Hr1G000010.28;ID=CDS:HORVU2Hr1G000010.28;Name=HORVU2Hr1G000010;protein_id=HORVU2Hr1G000010.28
	chr2H	ibsc	CDS	29096	29127	.	+	2	Parent=transcript:HORVU2Hr1G000010.28;ID=CDS:HORVU2Hr1G000010.28;Name=HORVU2Hr1G000010;protein_id=HORVU2Hr1G000010.28
	chr2H	ibsc	Three_prime_utr	29128	29504	.	+	.	Parent=transcript:HORVU2Hr1G000010.28;Name=Three_prime_utr
	chr2H	ibsc	Three_prime_utr	29581	29720	.	+	.	Parent=transcript:HORVU2Hr1G000010.28;Name=Three_prime_utr
	chr2H	ibsc	Three_prime_utr	29873	30077	.	+	.	Parent=transcript:HORVU2Hr1G000010.28;Name=Three_prime_utr
	chr2H	ibsc	Three_prime_utr	30193	31294	.	+	.	Parent=transcript:HORVU2Hr1G000010.28;Name=Three_prime_utr
	chr2H	ibsc	Three_prime_utr	31415	31494	.	+	.	Parent=transcript:HORVU2Hr1G000010.28;Name=Three_prime_utr
	chr2H	ibsc	Three_prime_utr	31576	31665	.	+	.	Parent=transcript:HORVU2Hr1G000010.28;Name=Three_prime_utr
	chr2H	ibsc	Three_prime_utr	31804	32224	.	+	.	Parent=transcript:HORVU2Hr1G000010.28;Name=Three_prime_utr
	chr2H	.	mRNA	25006	30387	.	+	.	Parent=gene:HORVU2Hr1G000010;ID=transcript:HORVU2Hr1G000010.27;Name=HORVU2Hr1G000010;biotype=protein_coding;transcript_id=HORVU2Hr1G000010.27;constitutive=0;ensembl_end_phase=-1,2,1,0;ensembl_phase=-1,2,1,0;exon_id=HORVU2Hr1G000010-E1-1-8,HORVU2Hr1G000010-E2-1-4,HORVU2Hr1G000010-E3-1-1,HORVU2Hr1G000010-E4-1-1,HORVU2Hr1G000010-E5-1-2,HORVU2Hr1G000010-E5,HORVU2Hr1G000010-E6,HORVU2Hr1G000010-E7,HORV…
	chr2H	ibsc	Five_prime_utr	25006	25125	.	+	.	Parent=transcript:HORVU2Hr1G000010.27;Name=Five_prime_utr
	chr2H	ibsc	Five_prime_utr	25537	25684	.	+	.	Parent=transcript:HORVU2Hr1G000010.27;Name=Five_prime_utr
	chr2H	ibsc	Five_prime_utr	25777	25832	.	+	.	Parent=transcript:HORVU2Hr1G000010.27;Name=Five_prime_utr
	chr2H	ibsc	Five_prime_utr	25999	26034	.	+	.	Parent=transcript:HORVU2Hr1G000010.27;Name=Five_prime_utr
	chr2H	.	Exon	25006	25125	.	+	.	Parent=transcript:HORVU2Hr1G000010.27
	chr2H	.	Exon	25537	25684	.	+	.	Parent=transcript:HORVU2Hr1G000010.27
	chr2H	.	Exon	25777	25832	.	+	.	Parent=transcript:HORVU2Hr1G000010.27
	chr2H	.	Exon	25999	26057	.	+	.	Parent=transcript:HORVU2Hr1G000010.27
	chr2H	.	Exon	26230	26354	.	+	.	Parent=transcript:HORVU2Hr1G000010.27
	chr2H	.	Exon	26423	26488	.	+	.	Parent=transcript:HORVU2Hr1G000010.27
	chr2H	.	Exon	26640	26776	.	+	.	Parent=transcript:HORVU2Hr1G000010.27
	chr2H	.	Exon	27295	27354	.	+	.	Parent=transcript:HORVU2Hr1G000010.27
	chr2H	.	Exon	27463	27587	.	+	.	Parent=transcript:HORVU2Hr1G000010.27
	chr2H	.	Exon	28157	28221	.	+	.	Parent=transcript:HORVU2Hr1G000010.27
	chr2H	.	Exon	28762	28814	.	+	.	Parent=transcript:HORVU2Hr1G000010.27
	chr2H	.	Exon	29096	29149	.	+	.	Parent=transcript:HORVU2Hr1G000010.27
	chr2H	.	Exon	29237	29296	.	+	.	Parent=transcript:HORVU2Hr1G000010.27
	chr2H	.	Exon	29458	29504	.	+	.	Parent=transcript:HORVU2Hr1G000010.27
	chr2H	.	Exon	29581	29720	.	+	.	Parent=transcript:HORVU2Hr1G000010.27
	chr2H	.	Exon	29935	30077	.	+	.	Parent=transcript:HORVU2Hr1G000010.27
	chr2H	.	Exon	30193	30387	.	+	.	Parent=transcript:HORVU2Hr1G000010.27
	chr2H	ibsc	CDS	26035	26057	.	+	0	Parent=transcript:HORVU2Hr1G000010.27;ID=CDS:HORVU2Hr1G000010.27;Name=HORVU2Hr1G000010;protein_id=HORVU2Hr1G000010.27
	chr2H	ibsc	CDS	26230	26354	.	+	1	Parent=transcript:HORVU2Hr1G000010.27;ID=CDS:HORVU2Hr1G000010.27;Name=HORVU2Hr1G000010;protein_id=HORVU2Hr1G000010.27
	chr2H	ibsc	CDS	26423	26488	.	+	2	Parent=transcript:HORVU2Hr1G000010.27;ID=CDS:HORVU2Hr1G000010.27;Name=HORVU2Hr1G000010;protein_id=HORVU2Hr1G000010.27
	chr2H	ibsc	CDS	26640	26776	.	+	2	Parent=transcript:HORVU2Hr1G000010.27;ID=CDS:HORVU2Hr1G000010.27;Name=HORVU2Hr1G000010;protein_id=HORVU2Hr1G000010.27
	chr2H	ibsc	CDS	27295	27354	.	+	0	Parent=transcript:HORVU2Hr1G000010.27;ID=CDS:HORVU2Hr1G000010.27;Name=HORVU2Hr1G000010;protein_id=HORVU2Hr1G000010.27
	chr2H	ibsc	CDS	27463	27587	.	+	0	Parent=transcript:HORVU2Hr1G000010.27;ID=CDS:HORVU2Hr1G000010.27;Name=HORVU2Hr1G000010;protein_id=HORVU2Hr1G000010.27
	chr2H	ibsc	CDS	28157	28221	.	+	1	Parent=transcript:HORVU2Hr1G000010.27;ID=CDS:HORVU2Hr1G000010.27;Name=HORVU2Hr1G000010;protein_id=HORVU2Hr1G000010.27
	chr2H	ibsc	CDS	28762	28814	.	+	2	Parent=transcript:HORVU2Hr1G000010.27;ID=CDS:HORVU2Hr1G000010.27;Name=HORVU2Hr1G000010;protein_id=HORVU2Hr1G000010.27
	chr2H	ibsc	CDS	29096	29149	.	+	0	Parent=transcript:HORVU2Hr1G000010.27;ID=CDS:HORVU2Hr1G000010.27;Name=HORVU2Hr1G000010;protein_id=HORVU2Hr1G000010.27
	chr2H	ibsc	CDS	29237	29296	.	+	0	Parent=transcript:HORVU2Hr1G000010.27;ID=CDS:HORVU2Hr1G000010.27;Name=HORVU2Hr1G000010;protein_id=HORVU2Hr1G000010.27
	chr2H	ibsc	CDS	29458	29504	.	+	0	Parent=transcript:HORVU2Hr1G000010.27;ID=CDS:HORVU2Hr1G000010.27;Name=HORVU2Hr1G000010;protein_id=HORVU2Hr1G000010.27
	chr2H	ibsc	CDS	29581	29720	.	+	1	Parent=transcript:HORVU2Hr1G000010.27;ID=CDS:HORVU2Hr1G000010.27;Name=HORVU2Hr1G000010;protein_id=HORVU2Hr1G000010.27
	chr2H	ibsc	CDS	29935	29963	.	+	2	Parent=transcript:HORVU2Hr1G000010.27;ID=CDS:HORVU2Hr1G000010.27;Name=HORVU2Hr1G000010;protein_id=HORVU2Hr1G000010.27
	chr2H	ibsc	Three_prime_utr	29964	30077	.	+	.	Parent=transcript:HORVU2Hr1G000010.27;Name=Three_prime_utr
	chr2H	ibsc	Three_prime_utr	30193	30387	.	+	.	Parent=transcript:HORVU2Hr1G000010.27;Name=Three_prime_utr
	chr2H	.	mRNA	25017	32449	.	+	.	Parent=gene:HORVU2Hr1G000010;ID=transcript:HORVU2Hr1G000010.29;Name=HORVU2Hr1G000010;biotype=protein_coding;transcript_id=HORVU2Hr1G000010.29;constitutive=0;ensembl_end_phase=-1,2,0,1;ensembl_phase=-1,2,0,1;exon_id=HORVU2Hr1G000010-E1-1-3,HORVU2Hr1G000010-E2-1-3,HORVU2Hr1G000010-E3,HORVU2Hr1G000010-E4,HORVU2Hr1G000010-E5,HORVU2Hr1G000010-E6,HORVU2Hr1G000010-E7,HORVU2Hr1G000010-E8,HORVU2Hr1G000010…
	chr2H	ibsc	Five_prime_utr	25017	25125	.	+	.	Parent=transcript:HORVU2Hr1G000010.29;Name=Five_prime_utr
	chr2H	ibsc	Five_prime_utr	25537	25752	.	+	.	Parent=transcript:HORVU2Hr1G000010.29;Name=Five_prime_utr
	chr2H	.	Exon	25017	25125	.	+	.	Parent=transcript:HORVU2Hr1G000010.29
	chr2H	.	Exon	25537	25832	.	+	.	Parent=transcript:HORVU2Hr1G000010.29
	chr2H	.	Exon	25999	26110	.	+	.	Parent=transcript:HORVU2Hr1G000010.29
	chr2H	.	Exon	26207	26354	.	+	.	Parent=transcript:HORVU2Hr1G000010.29
	chr2H	.	Exon	26423	26488	.	+	.	Parent=transcript:HORVU2Hr1G000010.29
	chr2H	.	Exon	26640	26776	.	+	.	Parent=transcript:HORVU2Hr1G000010.29
	chr2H	.	Exon	27295	27354	.	+	.	Parent=transcript:HORVU2Hr1G000010.29
	chr2H	.	Exon	27463	27587	.	+	.	Parent=transcript:HORVU2Hr1G000010.29
	chr2H	.	Exon	28157	28221	.	+	.	Parent=transcript:HORVU2Hr1G000010.29
	chr2H	.	Exon	28762	28814	.	+	.	Parent=transcript:HORVU2Hr1G000010.29
	chr2H	.	Exon	29096	29149	.	+	.	Parent=transcript:HORVU2Hr1G000010.29
	chr2H	.	Exon	29237	29296	.	+	.	Parent=transcript:HORVU2Hr1G000010.29
	chr2H	.	Exon	29458	29504	.	+	.	Parent=transcript:HORVU2Hr1G000010.29
	chr2H	.	Exon	29581	29720	.	+	.	Parent=transcript:HORVU2Hr1G000010.29
	chr2H	.	Exon	29935	30077	.	+	.	Parent=transcript:HORVU2Hr1G000010.29
	chr2H	.	Exon	30193	31294	.	+	.	Parent=transcript:HORVU2Hr1G000010.29
	chr2H	.	Exon	31415	31494	.	+	.	Parent=transcript:HORVU2Hr1G000010.29
	chr2H	.	Exon	31576	31665	.	+	.	Parent=transcript:HORVU2Hr1G000010.29
	chr2H	.	Exon	31804	32449	.	+	.	Parent=transcript:HORVU2Hr1G000010.29
	chr2H	ibsc	CDS	25753	25832	.	+	0	Parent=transcript:HORVU2Hr1G000010.29;ID=CDS:HORVU2Hr1G000010.29;Name=HORVU2Hr1G000010;protein_id=HORVU2Hr1G000010.29
	chr2H	ibsc	CDS	25999	26110	.	+	1	Parent=transcript:HORVU2Hr1G000010.29;ID=CDS:HORVU2Hr1G000010.29;Name=HORVU2Hr1G000010;protein_id=HORVU2Hr1G000010.29
	chr2H	ibsc	CDS	26207	26354	.	+	0	Parent=transcript:HORVU2Hr1G000010.29;ID=CDS:HORVU2Hr1G000010.29;Name=HORVU2Hr1G000010;protein_id=HORVU2Hr1G000010.29
	chr2H	ibsc	CDS	26423	26488	.	+	2	Parent=transcript:HORVU2Hr1G000010.29;ID=CDS:HORVU2Hr1G000010.29;Name=HORVU2Hr1G000010;protein_id=HORVU2Hr1G000010.29
	chr2H	ibsc	CDS	26640	26776	.	+	2	Parent=transcript:HORVU2Hr1G000010.29;ID=CDS:HORVU2Hr1G000010.29;Name=HORVU2Hr1G000010;protein_id=HORVU2Hr1G000010.29
	chr2H	ibsc	CDS	27295	27354	.	+	0	Parent=transcript:HORVU2Hr1G000010.29;ID=CDS:HORVU2Hr1G000010.29;Name=HORVU2Hr1G000010;protein_id=HORVU2Hr1G000010.29
	chr2H	ibsc	CDS	27463	27587	.	+	0	Parent=transcript:HORVU2Hr1G000010.29;ID=CDS:HORVU2Hr1G000010.29;Name=HORVU2Hr1G000010;protein_id=HORVU2Hr1G000010.29
	chr2H	ibsc	CDS	28157	28221	.	+	1	Parent=transcript:HORVU2Hr1G000010.29;ID=CDS:HORVU2Hr1G000010.29;Name=HORVU2Hr1G000010;protein_id=HORVU2Hr1G000010.29
	chr2H	ibsc	CDS	28762	28814	.	+	2	Parent=transcript:HORVU2Hr1G000010.29;ID=CDS:HORVU2Hr1G000010.29;Name=HORVU2Hr1G000010;protein_id=HORVU2Hr1G000010.29
	chr2H	ibsc	CDS	29096	29149	.	+	0	Parent=transcript:HORVU2Hr1G000010.29;ID=CDS:HORVU2Hr1G000010.29;Name=HORVU2Hr1G000010;protein_id=HORVU2Hr1G000010.29
	chr2H	ibsc	CDS	29237	29296	.	+	0	Parent=transcript:HORVU2Hr1G000010.29;ID=CDS:HORVU2Hr1G000010.29;Name=HORVU2Hr1G000010;protein_id=HORVU2Hr1G000010.29
	chr2H	ibsc	CDS	29458	29504	.	+	0	Parent=transcript:HORVU2Hr1G000010.29;ID=CDS:HORVU2Hr1G000010.29;Name=HORVU2Hr1G000010;protein_id=HORVU2Hr1G000010.29
	chr2H	ibsc	CDS	29581	29720	.	+	1	Parent=transcript:HORVU2Hr1G000010.29;ID=CDS:HORVU2Hr1G000010.29;Name=HORVU2Hr1G000010;protein_id=HORVU2Hr1G000010.29
	chr2H	ibsc	CDS	29935	29963	.	+	2	Parent=transcript:HORVU2Hr1G000010.29;ID=CDS:HORVU2Hr1G000010.29;Name=HORVU2Hr1G000010;protein_id=HORVU2Hr1G000010.29
	chr2H	ibsc	Three_prime_utr	29964	30077	.	+	.	Parent=transcript:HORVU2Hr1G000010.29;Name=Three_prime_utr
	chr2H	ibsc	Three_prime_utr	30193	31294	.	+	.	Parent=transcript:HORVU2Hr1G000010.29;Name=Three_prime_utr
	chr2H	ibsc	Three_prime_utr	31415	31494	.	+	.	Parent=transcript:HORVU2Hr1G000010.29;Name=Three_prime_utr
	chr2H	ibsc	Three_prime_utr	31576	31665	.	+	.	Parent=transcript:HORVU2Hr1G000010.29;Name=Three_prime_utr
	chr2H	ibsc	Three_prime_utr	31804	32449	.	+	.	Parent=transcript:HORVU2Hr1G000010.29;Name=Three_prime_utr
	chr2H	.	mRNA	24981	32357	.	+	.	Parent=gene:HORVU2Hr1G000010;ID=transcript:HORVU2Hr1G000010.24;Name=HORVU2Hr1G000010;biotype=protein_coding;transcript_id=HORVU2Hr1G000010.24;constitutive=0;ensembl_end_phase=-1,0,2,1;ensembl_phase=-1,0,2,1;exon_id=HORVU2Hr1G000010-E1-1-19,HORVU2Hr1G000010-E2-1-2,HORVU2Hr1G000010-E2,HORVU2Hr1G000010-E3,HORVU2Hr1G000010-E4,HORVU2Hr1G000010-E5,HORVU2Hr1G000010-E6,HORVU2Hr1G000010-E7,HORVU2Hr1G00001…
	chr2H	ibsc	Five_prime_utr	24981	25125	.	+	.	Parent=transcript:HORVU2Hr1G000010.24;Name=Five_prime_utr
	chr2H	ibsc	Five_prime_utr	25537	25558	.	+	.	Parent=transcript:HORVU2Hr1G000010.24;Name=Five_prime_utr
	chr2H	.	Exon	24981	25125	.	+	.	Parent=transcript:HORVU2Hr1G000010.24
	chr2H	.	Exon	25537	25684	.	+	.	Parent=transcript:HORVU2Hr1G000010.24
	chr2H	.	Exon	25777	25832	.	+	.	Parent=transcript:HORVU2Hr1G000010.24
	chr2H	.	Exon	25999	26110	.	+	.	Parent=transcript:HORVU2Hr1G000010.24
	chr2H	.	Exon	26207	26354	.	+	.	Parent=transcript:HORVU2Hr1G000010.24
	chr2H	.	Exon	26423	26488	.	+	.	Parent=transcript:HORVU2Hr1G000010.24
	chr2H	.	Exon	26640	26776	.	+	.	Parent=transcript:HORVU2Hr1G000010.24
	chr2H	.	Exon	27295	27354	.	+	.	Parent=transcript:HORVU2Hr1G000010.24
	chr2H	.	Exon	27463	27587	.	+	.	Parent=transcript:HORVU2Hr1G000010.24
	chr2H	.	Exon	28762	28814	.	+	.	Parent=transcript:HORVU2Hr1G000010.24
	chr2H	.	Exon	29096	29149	.	+	.	Parent=transcript:HORVU2Hr1G000010.24
	chr2H	.	Exon	29237	29296	.	+	.	Parent=transcript:HORVU2Hr1G000010.24
	chr2H	.	Exon	29458	29504	.	+	.	Parent=transcript:HORVU2Hr1G000010.24
	chr2H	.	Exon	29581	29720	.	+	.	Parent=transcript:HORVU2Hr1G000010.24
	chr2H	.	Exon	29935	30077	.	+	.	Parent=transcript:HORVU2Hr1G000010.24
	chr2H	.	Exon	30193	30322	.	+	.	Parent=transcript:HORVU2Hr1G000010.24
	chr2H	.	Exon	30451	30499	.	+	.	Parent=transcript:HORVU2Hr1G000010.24
	chr2H	.	Exon	31211	31294	.	+	.	Parent=transcript:HORVU2Hr1G000010.24
	chr2H	.	Exon	31415	31494	.	+	.	Parent=transcript:HORVU2Hr1G000010.24
	chr2H	.	Exon	31576	31665	.	+	.	Parent=transcript:HORVU2Hr1G000010.24
	chr2H	.	Exon	31804	32357	.	+	.	Parent=transcript:HORVU2Hr1G000010.24
	chr2H	ibsc	CDS	25559	25684	.	+	0	Parent=transcript:HORVU2Hr1G000010.24;ID=CDS:HORVU2Hr1G000010.24;Name=HORVU2Hr1G000010;protein_id=HORVU2Hr1G000010.24
	chr2H	ibsc	CDS	25777	25832	.	+	0	Parent=transcript:HORVU2Hr1G000010.24;ID=CDS:HORVU2Hr1G000010.24;Name=HORVU2Hr1G000010;protein_id=HORVU2Hr1G000010.24
	chr2H	ibsc	CDS	25999	26110	.	+	1	Parent=transcript:HORVU2Hr1G000010.24;ID=CDS:HORVU2Hr1G000010.24;Name=HORVU2Hr1G000010;protein_id=HORVU2Hr1G000010.24
	chr2H	ibsc	CDS	26207	26354	.	+	0	Parent=transcript:HORVU2Hr1G000010.24;ID=CDS:HORVU2Hr1G000010.24;Name=HORVU2Hr1G000010;protein_id=HORVU2Hr1G000010.24
	chr2H	ibsc	CDS	26423	26488	.	+	2	Parent=transcript:HORVU2Hr1G000010.24;ID=CDS:HORVU2Hr1G000010.24;Name=HORVU2Hr1G000010;protein_id=HORVU2Hr1G000010.24
	chr2H	ibsc	CDS	26640	26776	.	+	2	Parent=transcript:HORVU2Hr1G000010.24;ID=CDS:HORVU2Hr1G000010.24;Name=HORVU2Hr1G000010;protein_id=HORVU2Hr1G000010.24
	chr2H	ibsc	CDS	27295	27354	.	+	0	Parent=transcript:HORVU2Hr1G000010.24;ID=CDS:HORVU2Hr1G000010.24;Name=HORVU2Hr1G000010;protein_id=HORVU2Hr1G000010.24
	chr2H	ibsc	CDS	27463	27587	.	+	0	Parent=transcript:HORVU2Hr1G000010.24;ID=CDS:HORVU2Hr1G000010.24;Name=HORVU2Hr1G000010;protein_id=HORVU2Hr1G000010.24
	chr2H	ibsc	CDS	28762	28768	.	+	1	Parent=transcript:HORVU2Hr1G000010.24;ID=CDS:HORVU2Hr1G000010.24;Name=HORVU2Hr1G000010;protein_id=HORVU2Hr1G000010.24
	chr2H	ibsc	Three_prime_utr	28769	28814	.	+	.	Parent=transcript:HORVU2Hr1G000010.24;Name=Three_prime_utr
	chr2H	ibsc	Three_prime_utr	29096	29149	.	+	.	Parent=transcript:HORVU2Hr1G000010.24;Name=Three_prime_utr
	chr2H	ibsc	Three_prime_utr	29237	29296	.	+	.	Parent=transcript:HORVU2Hr1G000010.24;Name=Three_prime_utr
	chr2H	ibsc	Three_prime_utr	29458	29504	.	+	.	Parent=transcript:HORVU2Hr1G000010.24;Name=Three_prime_utr
	chr2H	ibsc	Three_prime_utr	29581	29720	.	+	.	Parent=transcript:HORVU2Hr1G000010.24;Name=Three_prime_utr
	chr2H	ibsc	Three_prime_utr	29935	30077	.	+	.	Parent=transcript:HORVU2Hr1G000010.24;Name=Three_prime_utr
	chr2H	ibsc	Three_prime_utr	30193	30322	.	+	.	Parent=transcript:HORVU2Hr1G000010.24;Name=Three_prime_utr
	chr2H	ibsc	Three_prime_utr	30451	30499	.	+	.	Parent=transcript:HORVU2Hr1G000010.24;Name=Three_prime_utr
	chr2H	ibsc	Three_prime_utr	31211	31294	.	+	.	Parent=transcript:HORVU2Hr1G000010.24;Name=Three_prime_utr
	chr2H	ibsc	Three_prime_utr	31415	31494	.	+	.	Parent=transcript:HORVU2Hr1G000010.24;Name=Three_prime_utr
	chr2H	ibsc	Three_prime_utr	31576	31665	.	+	.	Parent=transcript:HORVU2Hr1G000010.24;Name=Three_prime_utr
	chr2H	ibsc	Three_prime_utr	31804	32357	.	+	.	Parent=transcript:HORVU2Hr1G000010.24;Name=Three_prime_utr
	chr2H	.	mRNA	24981	32357	.	+	.	Parent=gene:HORVU2Hr1G000010;ID=transcript:HORVU2Hr1G000010.23;Name=HORVU2Hr1G000010;biotype=protein_coding;transcript_id=HORVU2Hr1G000010.23;constitutive=0;ensembl_end_phase=-1,0,2,1;ensembl_phase=-1,0,2,1;exon_id=HORVU2Hr1G000010-E1-1-19,HORVU2Hr1G000010-E2-1-2,HORVU2Hr1G000010-E2,HORVU2Hr1G000010-E3,HORVU2Hr1G000010-E4,HORVU2Hr1G000010-E5,HORVU2Hr1G000010-E6,HORVU2Hr1G000010-E7,HORVU2Hr1G00001…
	chr2H	ibsc	Five_prime_utr	24981	25125	.	+	.	Parent=transcript:HORVU2Hr1G000010.23;Name=Five_prime_utr
	chr2H	ibsc	Five_prime_utr	25537	25558	.	+	.	Parent=transcript:HORVU2Hr1G000010.23;Name=Five_prime_utr
	chr2H	.	Exon	24981	25125	.	+	.	Parent=transcript:HORVU2Hr1G000010.23
	chr2H	.	Exon	25537	25684	.	+	.	Parent=transcript:HORVU2Hr1G000010.23
	chr2H	.	Exon	25777	25832	.	+	.	Parent=transcript:HORVU2Hr1G000010.23
	chr2H	.	Exon	25999	26110	.	+	.	Parent=transcript:HORVU2Hr1G000010.23
	chr2H	.	Exon	26207	26354	.	+	.	Parent=transcript:HORVU2Hr1G000010.23
	chr2H	.	Exon	26423	26488	.	+	.	Parent=transcript:HORVU2Hr1G000010.23
	chr2H	.	Exon	26640	26776	.	+	.	Parent=transcript:HORVU2Hr1G000010.23
	chr2H	.	Exon	27295	27354	.	+	.	Parent=transcript:HORVU2Hr1G000010.23
	chr2H	.	Exon	27463	27587	.	+	.	Parent=transcript:HORVU2Hr1G000010.23
	chr2H	.	Exon	28157	28221	.	+	.	Parent=transcript:HORVU2Hr1G000010.23
	chr2H	.	Exon	28762	28814	.	+	.	Parent=transcript:HORVU2Hr1G000010.23
	chr2H	.	Exon	29096	29296	.	+	.	Parent=transcript:HORVU2Hr1G000010.23
	chr2H	.	Exon	29458	29504	.	+	.	Parent=transcript:HORVU2Hr1G000010.23
	chr2H	.	Exon	29581	29720	.	+	.	Parent=transcript:HORVU2Hr1G000010.23
	chr2H	.	Exon	29935	30077	.	+	.	Parent=transcript:HORVU2Hr1G000010.23
	chr2H	.	Exon	30193	30322	.	+	.	Parent=transcript:HORVU2Hr1G000010.23
	chr2H	.	Exon	30451	30499	.	+	.	Parent=transcript:HORVU2Hr1G000010.23
	chr2H	.	Exon	31211	31294	.	+	.	Parent=transcript:HORVU2Hr1G000010.23
	chr2H	.	Exon	31415	31494	.	+	.	Parent=transcript:HORVU2Hr1G000010.23
	chr2H	.	Exon	31576	31665	.	+	.	Parent=transcript:HORVU2Hr1G000010.23
	chr2H	.	Exon	31804	31968	.	+	.	Parent=transcript:HORVU2Hr1G000010.23
	chr2H	.	Exon	32172	32357	.	+	.	Parent=transcript:HORVU2Hr1G000010.23
	chr2H	ibsc	CDS	25559	25684	.	+	0	Parent=transcript:HORVU2Hr1G000010.23;ID=CDS:HORVU2Hr1G000010.23;Name=HORVU2Hr1G000010;protein_id=HORVU2Hr1G000010.23
	chr2H	ibsc	CDS	25777	25832	.	+	0	Parent=transcript:HORVU2Hr1G000010.23;ID=CDS:HORVU2Hr1G000010.23;Name=HORVU2Hr1G000010;protein_id=HORVU2Hr1G000010.23
	chr2H	ibsc	CDS	25999	26110	.	+	1	Parent=transcript:HORVU2Hr1G000010.23;ID=CDS:HORVU2Hr1G000010.23;Name=HORVU2Hr1G000010;protein_id=HORVU2Hr1G000010.23
	chr2H	ibsc	CDS	26207	26354	.	+	0	Parent=transcript:HORVU2Hr1G000010.23;ID=CDS:HORVU2Hr1G000010.23;Name=HORVU2Hr1G000010;protein_id=HORVU2Hr1G000010.23
	chr2H	ibsc	CDS	26423	26488	.	+	2	Parent=transcript:HORVU2Hr1G000010.23;ID=CDS:HORVU2Hr1G000010.23;Name=HORVU2Hr1G000010;protein_id=HORVU2Hr1G000010.23
	chr2H	ibsc	CDS	26640	26776	.	+	2	Parent=transcript:HORVU2Hr1G000010.23;ID=CDS:HORVU2Hr1G000010.23;Name=HORVU2Hr1G000010;protein_id=HORVU2Hr1G000010.23
	chr2H	ibsc	CDS	27295	27354	.	+	0	Parent=transcript:HORVU2Hr1G000010.23;ID=CDS:HORVU2Hr1G000010.23;Name=HORVU2Hr1G000010;protein_id=HORVU2Hr1G000010.23
	chr2H	ibsc	CDS	27463	27587	.	+	0	Parent=transcript:HORVU2Hr1G000010.23;ID=CDS:HORVU2Hr1G000010.23;Name=HORVU2Hr1G000010;protein_id=HORVU2Hr1G000010.23
	chr2H	ibsc	CDS	28157	28221	.	+	1	Parent=transcript:HORVU2Hr1G000010.23;ID=CDS:HORVU2Hr1G000010.23;Name=HORVU2Hr1G000010;protein_id=HORVU2Hr1G000010.23
	chr2H	ibsc	CDS	28762	28814	.	+	2	Parent=transcript:HORVU2Hr1G000010.23;ID=CDS:HORVU2Hr1G000010.23;Name=HORVU2Hr1G000010;protein_id=HORVU2Hr1G000010.23
	chr2H	ibsc	CDS	29096	29179	.	+	0	Parent=transcript:HORVU2Hr1G000010.23;ID=CDS:HORVU2Hr1G000010.23;Name=HORVU2Hr1G000010;protein_id=HORVU2Hr1G000010.23
	chr2H	ibsc	Three_prime_utr	29180	29296	.	+	.	Parent=transcript:HORVU2Hr1G000010.23;Name=Three_prime_utr
	chr2H	ibsc	Three_prime_utr	29458	29504	.	+	.	Parent=transcript:HORVU2Hr1G000010.23;Name=Three_prime_utr
	chr2H	ibsc	Three_prime_utr	29581	29720	.	+	.	Parent=transcript:HORVU2Hr1G000010.23;Name=Three_prime_utr
	chr2H	ibsc	Three_prime_utr	29935	30077	.	+	.	Parent=transcript:HORVU2Hr1G000010.23;Name=Three_prime_utr
	chr2H	ibsc	Three_prime_utr	30193	30322	.	+	.	Parent=transcript:HORVU2Hr1G000010.23;Name=Three_prime_utr
	chr2H	ibsc	Three_prime_utr	30451	30499	.	+	.	Parent=transcript:HORVU2Hr1G000010.23;Name=Three_prime_utr
	chr2H	ibsc	Three_prime_utr	31211	31294	.	+	.	Parent=transcript:HORVU2Hr1G000010.23;Name=Three_prime_utr
	chr2H	ibsc	Three_prime_utr	31415	31494	.	+	.	Parent=transcript:HORVU2Hr1G000010.23;Name=Three_prime_utr
	chr2H	ibsc	Three_prime_utr	31576	31665	.	+	.	Parent=transcript:HORVU2Hr1G000010.23;Name=Three_prime_utr
	chr2H	ibsc	Three_prime_utr	31804	31968	.	+	.	Parent=transcript:HORVU2Hr1G000010.23;Name=Three_prime_utr
	chr2H	ibsc	Three_prime_utr	32172	32357	.	+	.	Parent=transcript:HORVU2Hr1G000010.23;Name=Three_prime_utr
	chr2H	.	mRNA	25001	32359	.	+	.	Parent=gene:HORVU2Hr1G000010;ID=transcript:HORVU2Hr1G000010.26;Name=HORVU2Hr1G000010;biotype=protein_coding;transcript_id=HORVU2Hr1G000010.26;constitutive=0;ensembl_end_phase=-1,0,2,1;ensembl_phase=-1,0,2,1;exon_id=HORVU2Hr1G000010-E1-1-25,HORVU2Hr1G000010-E2-1-2,HORVU2Hr1G000010-E2,HORVU2Hr1G000010-E3,HORVU2Hr1G000010-E4,HORVU2Hr1G000010-E5,HORVU2Hr1G000010-E6,HORVU2Hr1G000010-E7,HORVU2Hr1G00001…
	chr2H	ibsc	Five_prime_utr	25001	25125	.	+	.	Parent=transcript:HORVU2Hr1G000010.26;Name=Five_prime_utr
	chr2H	ibsc	Five_prime_utr	25537	25558	.	+	.	Parent=transcript:HORVU2Hr1G000010.26;Name=Five_prime_utr
	chr2H	.	Exon	25001	25125	.	+	.	Parent=transcript:HORVU2Hr1G000010.26
	chr2H	.	Exon	25537	25684	.	+	.	Parent=transcript:HORVU2Hr1G000010.26
	chr2H	.	Exon	25777	25832	.	+	.	Parent=transcript:HORVU2Hr1G000010.26
	chr2H	.	Exon	25999	26110	.	+	.	Parent=transcript:HORVU2Hr1G000010.26
	chr2H	.	Exon	26207	26354	.	+	.	Parent=transcript:HORVU2Hr1G000010.26
	chr2H	.	Exon	26423	26488	.	+	.	Parent=transcript:HORVU2Hr1G000010.26
	chr2H	.	Exon	26640	26776	.	+	.	Parent=transcript:HORVU2Hr1G000010.26
	chr2H	.	Exon	27295	27354	.	+	.	Parent=transcript:HORVU2Hr1G000010.26
	chr2H	.	Exon	27463	27587	.	+	.	Parent=transcript:HORVU2Hr1G000010.26
	chr2H	.	Exon	28157	28221	.	+	.	Parent=transcript:HORVU2Hr1G000010.26
	chr2H	.	Exon	28762	28814	.	+	.	Parent=transcript:HORVU2Hr1G000010.26
	chr2H	.	Exon	29096	29149	.	+	.	Parent=transcript:HORVU2Hr1G000010.26
	chr2H	.	Exon	29237	29296	.	+	.	Parent=transcript:HORVU2Hr1G000010.26
	chr2H	.	Exon	29458	29504	.	+	.	Parent=transcript:HORVU2Hr1G000010.26
	chr2H	.	Exon	29581	29720	.	+	.	Parent=transcript:HORVU2Hr1G000010.26
	chr2H	.	Exon	29935	30077	.	+	.	Parent=transcript:HORVU2Hr1G000010.26
	chr2H	.	Exon	30193	30322	.	+	.	Parent=transcript:HORVU2Hr1G000010.26
	chr2H	.	Exon	30451	30499	.	+	.	Parent=transcript:HORVU2Hr1G000010.26
	chr2H	.	Exon	31211	31294	.	+	.	Parent=transcript:HORVU2Hr1G000010.26
	chr2H	.	Exon	31415	31494	.	+	.	Parent=transcript:HORVU2Hr1G000010.26
	chr2H	.	Exon	31576	31665	.	+	.	Parent=transcript:HORVU2Hr1G000010.26
	chr2H	.	Exon	31804	32359	.	+	.	Parent=transcript:HORVU2Hr1G000010.26
	chr2H	ibsc	CDS	25559	25684	.	+	0	Parent=transcript:HORVU2Hr1G000010.26;ID=CDS:HORVU2Hr1G000010.26;Name=HORVU2Hr1G000010;protein_id=HORVU2Hr1G000010.26
	chr2H	ibsc	CDS	25777	25832	.	+	0	Parent=transcript:HORVU2Hr1G000010.26;ID=CDS:HORVU2Hr1G000010.26;Name=HORVU2Hr1G000010;protein_id=HORVU2Hr1G000010.26
	chr2H	ibsc	CDS	25999	26110	.	+	1	Parent=transcript:HORVU2Hr1G000010.26;ID=CDS:HORVU2Hr1G000010.26;Name=HORVU2Hr1G000010;protein_id=HORVU2Hr1G000010.26
	chr2H	ibsc	CDS	26207	26354	.	+	0	Parent=transcript:HORVU2Hr1G000010.26;ID=CDS:HORVU2Hr1G000010.26;Name=HORVU2Hr1G000010;protein_id=HORVU2Hr1G000010.26
	chr2H	ibsc	CDS	26423	26488	.	+	2	Parent=transcript:HORVU2Hr1G000010.26;ID=CDS:HORVU2Hr1G000010.26;Name=HORVU2Hr1G000010;protein_id=HORVU2Hr1G000010.26
	chr2H	ibsc	CDS	26640	26776	.	+	2	Parent=transcript:HORVU2Hr1G000010.26;ID=CDS:HORVU2Hr1G000010.26;Name=HORVU2Hr1G000010;protein_id=HORVU2Hr1G000010.26
	chr2H	ibsc	CDS	27295	27354	.	+	0	Parent=transcript:HORVU2Hr1G000010.26;ID=CDS:HORVU2Hr1G000010.26;Name=HORVU2Hr1G000010;protein_id=HORVU2Hr1G000010.26
	chr2H	ibsc	CDS	27463	27587	.	+	0	Parent=transcript:HORVU2Hr1G000010.26;ID=CDS:HORVU2Hr1G000010.26;Name=HORVU2Hr1G000010;protein_id=HORVU2Hr1G000010.26
	chr2H	ibsc	CDS	28157	28221	.	+	1	Parent=transcript:HORVU2Hr1G000010.26;ID=CDS:HORVU2Hr1G000010.26;Name=HORVU2Hr1G000010;protein_id=HORVU2Hr1G000010.26
	chr2H	ibsc	CDS	28762	28814	.	+	2	Parent=transcript:HORVU2Hr1G000010.26;ID=CDS:HORVU2Hr1G000010.26;Name=HORVU2Hr1G000010;protein_id=HORVU2Hr1G000010.26
	chr2H	ibsc	CDS	29096	29149	.	+	0	Parent=transcript:HORVU2Hr1G000010.26;ID=CDS:HORVU2Hr1G000010.26;Name=HORVU2Hr1G000010;protein_id=HORVU2Hr1G000010.26
	chr2H	ibsc	CDS	29237	29296	.	+	0	Parent=transcript:HORVU2Hr1G000010.26;ID=CDS:HORVU2Hr1G000010.26;Name=HORVU2Hr1G000010;protein_id=HORVU2Hr1G000010.26
	chr2H	ibsc	CDS	29458	29504	.	+	0	Parent=transcript:HORVU2Hr1G000010.26;ID=CDS:HORVU2Hr1G000010.26;Name=HORVU2Hr1G000010;protein_id=HORVU2Hr1G000010.26
	chr2H	ibsc	CDS	29581	29720	.	+	1	Parent=transcript:HORVU2Hr1G000010.26;ID=CDS:HORVU2Hr1G000010.26;Name=HORVU2Hr1G000010;protein_id=HORVU2Hr1G000010.26
	chr2H	ibsc	CDS	29935	29963	.	+	2	Parent=transcript:HORVU2Hr1G000010.26;ID=CDS:HORVU2Hr1G000010.26;Name=HORVU2Hr1G000010;protein_id=HORVU2Hr1G000010.26
	chr2H	ibsc	Three_prime_utr	29964	30077	.	+	.	Parent=transcript:HORVU2Hr1G000010.26;Name=Three_prime_utr
	chr2H	ibsc	Three_prime_utr	30193	30322	.	+	.	Parent=transcript:HORVU2Hr1G000010.26;Name=Three_prime_utr
	chr2H	ibsc	Three_prime_utr	30451	30499	.	+	.	Parent=transcript:HORVU2Hr1G000010.26;Name=Three_prime_utr
	chr2H	ibsc	Three_prime_utr	31211	31294	.	+	.	Parent=transcript:HORVU2Hr1G000010.26;Name=Three_prime_utr
	chr2H	ibsc	Three_prime_utr	31415	31494	.	+	.	Parent=transcript:HORVU2Hr1G000010.26;Name=Three_prime_utr
	chr2H	ibsc	Three_prime_utr	31576	31665	.	+	.	Parent=transcript:HORVU2Hr1G000010.26;Name=Three_prime_utr
	chr2H	ibsc	Three_prime_utr	31804	32359	.	+	.	Parent=transcript:HORVU2Hr1G000010.26;Name=Three_prime_utr
	chr2H	.	mRNA	24985	32359	.	+	.	Parent=gene:HORVU2Hr1G000010;ID=transcript:HORVU2Hr1G000010.25;Name=HORVU2Hr1G000010;biotype=protein_coding;transcript_id=HORVU2Hr1G000010.25;constitutive=0;ensembl_end_phase=-1,0,2,1;ensembl_phase=-1,0,2,1;exon_id=HORVU2Hr1G000010-E1-1-28,HORVU2Hr1G000010-E2-1-2,HORVU2Hr1G000010-E2,HORVU2Hr1G000010-E3,HORVU2Hr1G000010-E4,HORVU2Hr1G000010-E5,HORVU2Hr1G000010-E6,HORVU2Hr1G000010-E7,HORVU2Hr1G00001…
	chr2H	ibsc	Five_prime_utr	24985	25126	.	+	.	Parent=transcript:HORVU2Hr1G000010.25;Name=Five_prime_utr
	chr2H	ibsc	Five_prime_utr	25537	25558	.	+	.	Parent=transcript:HORVU2Hr1G000010.25;Name=Five_prime_utr
	chr2H	.	Exon	24985	25126	.	+	.	Parent=transcript:HORVU2Hr1G000010.25
	chr2H	.	Exon	25537	25684	.	+	.	Parent=transcript:HORVU2Hr1G000010.25
	chr2H	.	Exon	25777	25832	.	+	.	Parent=transcript:HORVU2Hr1G000010.25
	chr2H	.	Exon	25999	26110	.	+	.	Parent=transcript:HORVU2Hr1G000010.25
	chr2H	.	Exon	26207	26354	.	+	.	Parent=transcript:HORVU2Hr1G000010.25
	chr2H	.	Exon	26423	26488	.	+	.	Parent=transcript:HORVU2Hr1G000010.25
	chr2H	.	Exon	26640	26776	.	+	.	Parent=transcript:HORVU2Hr1G000010.25
	chr2H	.	Exon	27295	27354	.	+	.	Parent=transcript:HORVU2Hr1G000010.25
	chr2H	.	Exon	27463	27587	.	+	.	Parent=transcript:HORVU2Hr1G000010.25
	chr2H	.	Exon	28157	28221	.	+	.	Parent=transcript:HORVU2Hr1G000010.25
	chr2H	.	Exon	28762	28814	.	+	.	Parent=transcript:HORVU2Hr1G000010.25
	chr2H	.	Exon	29096	29149	.	+	.	Parent=transcript:HORVU2Hr1G000010.25
	chr2H	.	Exon	29237	29296	.	+	.	Parent=transcript:HORVU2Hr1G000010.25
	chr2H	.	Exon	29458	29504	.	+	.	Parent=transcript:HORVU2Hr1G000010.25
	chr2H	.	Exon	29581	29720	.	+	.	Parent=transcript:HORVU2Hr1G000010.25
	chr2H	.	Exon	29935	30077	.	+	.	Parent=transcript:HORVU2Hr1G000010.25
	chr2H	.	Exon	30193	31294	.	+	.	Parent=transcript:HORVU2Hr1G000010.25
	chr2H	.	Exon	31415	31494	.	+	.	Parent=transcript:HORVU2Hr1G000010.25
	chr2H	.	Exon	31576	31665	.	+	.	Parent=transcript:HORVU2Hr1G000010.25
	chr2H	.	Exon	31804	32359	.	+	.	Parent=transcript:HORVU2Hr1G000010.25
	chr2H	ibsc	CDS	25559	25684	.	+	0	Parent=transcript:HORVU2Hr1G000010.25;ID=CDS:HORVU2Hr1G000010.25;Name=HORVU2Hr1G000010;protein_id=HORVU2Hr1G000010.25
	chr2H	ibsc	CDS	25777	25832	.	+	0	Parent=transcript:HORVU2Hr1G000010.25;ID=CDS:HORVU2Hr1G000010.25;Name=HORVU2Hr1G000010;protein_id=HORVU2Hr1G000010.25
	chr2H	ibsc	CDS	25999	26110	.	+	1	Parent=transcript:HORVU2Hr1G000010.25;ID=CDS:HORVU2Hr1G000010.25;Name=HORVU2Hr1G000010;protein_id=HORVU2Hr1G000010.25
	chr2H	ibsc	CDS	26207	26354	.	+	0	Parent=transcript:HORVU2Hr1G000010.25;ID=CDS:HORVU2Hr1G000010.25;Name=HORVU2Hr1G000010;protein_id=HORVU2Hr1G000010.25
	chr2H	ibsc	CDS	26423	26488	.	+	2	Parent=transcript:HORVU2Hr1G000010.25;ID=CDS:HORVU2Hr1G000010.25;Name=HORVU2Hr1G000010;protein_id=HORVU2Hr1G000010.25
	chr2H	ibsc	CDS	26640	26776	.	+	2	Parent=transcript:HORVU2Hr1G000010.25;ID=CDS:HORVU2Hr1G000010.25;Name=HORVU2Hr1G000010;protein_id=HORVU2Hr1G000010.25
	chr2H	ibsc	CDS	27295	27354	.	+	0	Parent=transcript:HORVU2Hr1G000010.25;ID=CDS:HORVU2Hr1G000010.25;Name=HORVU2Hr1G000010;protein_id=HORVU2Hr1G000010.25
	chr2H	ibsc	CDS	27463	27587	.	+	0	Parent=transcript:HORVU2Hr1G000010.25;ID=CDS:HORVU2Hr1G000010.25;Name=HORVU2Hr1G000010;protein_id=HORVU2Hr1G000010.25
	chr2H	ibsc	CDS	28157	28221	.	+	1	Parent=transcript:HORVU2Hr1G000010.25;ID=CDS:HORVU2Hr1G000010.25;Name=HORVU2Hr1G000010;protein_id=HORVU2Hr1G000010.25
	chr2H	ibsc	CDS	28762	28814	.	+	2	Parent=transcript:HORVU2Hr1G000010.25;ID=CDS:HORVU2Hr1G000010.25;Name=HORVU2Hr1G000010;protein_id=HORVU2Hr1G000010.25
	chr2H	ibsc	CDS	29096	29149	.	+	0	Parent=transcript:HORVU2Hr1G000010.25;ID=CDS:HORVU2Hr1G000010.25;Name=HORVU2Hr1G000010;protein_id=HORVU2Hr1G000010.25
	chr2H	ibsc	CDS	29237	29296	.	+	0	Parent=transcript:HORVU2Hr1G000010.25;ID=CDS:HORVU2Hr1G000010.25;Name=HORVU2Hr1G000010;protein_id=HORVU2Hr1G000010.25
	chr2H	ibsc	CDS	29458	29504	.	+	0	Parent=transcript:HORVU2Hr1G000010.25;ID=CDS:HORVU2Hr1G000010.25;Name=HORVU2Hr1G000010;protein_id=HORVU2Hr1G000010.25
	chr2H	ibsc	CDS	29581	29720	.	+	1	Parent=transcript:HORVU2Hr1G000010.25;ID=CDS:HORVU2Hr1G000010.25;Name=HORVU2Hr1G000010;protein_id=HORVU2Hr1G000010.25
	chr2H	ibsc	CDS	29935	29963	.	+	2	Parent=transcript:HORVU2Hr1G000010.25;ID=CDS:HORVU2Hr1G000010.25;Name=HORVU2Hr1G000010;protein_id=HORVU2Hr1G000010.25
	chr2H	ibsc	Three_prime_utr	29964	30077	.	+	.	Parent=transcript:HORVU2Hr1G000010.25;Name=Three_prime_utr
	chr2H	ibsc	Three_prime_utr	30193	31294	.	+	.	Parent=transcript:HORVU2Hr1G000010.25;Name=Three_prime_utr
	chr2H	ibsc	Three_prime_utr	31415	31494	.	+	.	Parent=transcript:HORVU2Hr1G000010.25;Name=Three_prime_utr
	chr2H	ibsc	Three_prime_utr	31576	31665	.	+	.	Parent=transcript:HORVU2Hr1G000010.25;Name=Three_prime_utr
	chr2H	ibsc	Three_prime_utr	31804	32359	.	+	.	Parent=transcript:HORVU2Hr1G000010.25;Name=Three_prime_utr
	chr2H	.	mRNA	24939	32359	.	+	.	Parent=gene:HORVU2Hr1G000010;ID=transcript:HORVU2Hr1G000010.7;Name=HORVU2Hr1G000010;biotype=protein_coding;transcript_id=HORVU2Hr1G000010.7;constitutive=0;ensembl_end_phase=-1,0,2,1;ensembl_phase=-1,0,2,1;exon_id=HORVU2Hr1G000010-E1-1-6,HORVU2Hr1G000010-E2-1-2,HORVU2Hr1G000010-E2,HORVU2Hr1G000010-E3,HORVU2Hr1G000010-E4,HORVU2Hr1G000010-E5,HORVU2Hr1G000010-E6,HORVU2Hr1G000010-E7,HORVU2Hr1G000010-E…
	chr2H	ibsc	Five_prime_utr	24939	25125	.	+	.	Parent=transcript:HORVU2Hr1G000010.7;Name=Five_prime_utr
	chr2H	ibsc	Five_prime_utr	25537	25558	.	+	.	Parent=transcript:HORVU2Hr1G000010.7;Name=Five_prime_utr
	chr2H	.	Exon	24939	25125	.	+	.	Parent=transcript:HORVU2Hr1G000010.7
	chr2H	.	Exon	25537	25684	.	+	.	Parent=transcript:HORVU2Hr1G000010.7
	chr2H	.	Exon	25777	25832	.	+	.	Parent=transcript:HORVU2Hr1G000010.7
	chr2H	.	Exon	25999	26110	.	+	.	Parent=transcript:HORVU2Hr1G000010.7
	chr2H	.	Exon	26207	26354	.	+	.	Parent=transcript:HORVU2Hr1G000010.7
	chr2H	.	Exon	26423	26488	.	+	.	Parent=transcript:HORVU2Hr1G000010.7
	chr2H	.	Exon	26640	26776	.	+	.	Parent=transcript:HORVU2Hr1G000010.7
	chr2H	.	Exon	27295	27354	.	+	.	Parent=transcript:HORVU2Hr1G000010.7
	chr2H	.	Exon	27463	27587	.	+	.	Parent=transcript:HORVU2Hr1G000010.7
	chr2H	.	Exon	28157	28221	.	+	.	Parent=transcript:HORVU2Hr1G000010.7
	chr2H	.	Exon	28762	28814	.	+	.	Parent=transcript:HORVU2Hr1G000010.7
	chr2H	.	Exon	29096	29149	.	+	.	Parent=transcript:HORVU2Hr1G000010.7
	chr2H	.	Exon	29237	29296	.	+	.	Parent=transcript:HORVU2Hr1G000010.7
	chr2H	.	Exon	29458	29504	.	+	.	Parent=transcript:HORVU2Hr1G000010.7
	chr2H	.	Exon	29581	29720	.	+	.	Parent=transcript:HORVU2Hr1G000010.7
	chr2H	.	Exon	30193	30322	.	+	.	Parent=transcript:HORVU2Hr1G000010.7
	chr2H	.	Exon	30451	30499	.	+	.	Parent=transcript:HORVU2Hr1G000010.7
	chr2H	.	Exon	31211	31294	.	+	.	Parent=transcript:HORVU2Hr1G000010.7
	chr2H	.	Exon	31415	31494	.	+	.	Parent=transcript:HORVU2Hr1G000010.7
	chr2H	.	Exon	31576	31665	.	+	.	Parent=transcript:HORVU2Hr1G000010.7
	chr2H	.	Exon	31804	32050	.	+	.	Parent=transcript:HORVU2Hr1G000010.7
	chr2H	.	Exon	32172	32359	.	+	.	Parent=transcript:HORVU2Hr1G000010.7
	chr2H	ibsc	CDS	25559	25684	.	+	0	Parent=transcript:HORVU2Hr1G000010.7;ID=CDS:HORVU2Hr1G000010.7;Name=HORVU2Hr1G000010;protein_id=HORVU2Hr1G000010.7
	chr2H	ibsc	CDS	25777	25832	.	+	0	Parent=transcript:HORVU2Hr1G000010.7;ID=CDS:HORVU2Hr1G000010.7;Name=HORVU2Hr1G000010;protein_id=HORVU2Hr1G000010.7
	chr2H	ibsc	CDS	25999	26110	.	+	1	Parent=transcript:HORVU2Hr1G000010.7;ID=CDS:HORVU2Hr1G000010.7;Name=HORVU2Hr1G000010;protein_id=HORVU2Hr1G000010.7
	chr2H	ibsc	CDS	26207	26354	.	+	0	Parent=transcript:HORVU2Hr1G000010.7;ID=CDS:HORVU2Hr1G000010.7;Name=HORVU2Hr1G000010;protein_id=HORVU2Hr1G000010.7
	chr2H	ibsc	CDS	26423	26488	.	+	2	Parent=transcript:HORVU2Hr1G000010.7;ID=CDS:HORVU2Hr1G000010.7;Name=HORVU2Hr1G000010;protein_id=HORVU2Hr1G000010.7
	chr2H	ibsc	CDS	26640	26776	.	+	2	Parent=transcript:HORVU2Hr1G000010.7;ID=CDS:HORVU2Hr1G000010.7;Name=HORVU2Hr1G000010;protein_id=HORVU2Hr1G000010.7
	chr2H	ibsc	CDS	27295	27354	.	+	0	Parent=transcript:HORVU2Hr1G000010.7;ID=CDS:HORVU2Hr1G000010.7;Name=HORVU2Hr1G000010;protein_id=HORVU2Hr1G000010.7
	chr2H	ibsc	CDS	27463	27587	.	+	0	Parent=transcript:HORVU2Hr1G000010.7;ID=CDS:HORVU2Hr1G000010.7;Name=HORVU2Hr1G000010;protein_id=HORVU2Hr1G000010.7
	chr2H	ibsc	CDS	28157	28221	.	+	1	Parent=transcript:HORVU2Hr1G000010.7;ID=CDS:HORVU2Hr1G000010.7;Name=HORVU2Hr1G000010;protein_id=HORVU2Hr1G000010.7
	chr2H	ibsc	CDS	28762	28814	.	+	2	Parent=transcript:HORVU2Hr1G000010.7;ID=CDS:HORVU2Hr1G000010.7;Name=HORVU2Hr1G000010;protein_id=HORVU2Hr1G000010.7
	chr2H	ibsc	CDS	29096	29149	.	+	0	Parent=transcript:HORVU2Hr1G000010.7;ID=CDS:HORVU2Hr1G000010.7;Name=HORVU2Hr1G000010;protein_id=HORVU2Hr1G000010.7
	chr2H	ibsc	CDS	29237	29296	.	+	0	Parent=transcript:HORVU2Hr1G000010.7;ID=CDS:HORVU2Hr1G000010.7;Name=HORVU2Hr1G000010;protein_id=HORVU2Hr1G000010.7
	chr2H	ibsc	CDS	29458	29504	.	+	0	Parent=transcript:HORVU2Hr1G000010.7;ID=CDS:HORVU2Hr1G000010.7;Name=HORVU2Hr1G000010;protein_id=HORVU2Hr1G000010.7
	chr2H	ibsc	CDS	29581	29720	.	+	1	Parent=transcript:HORVU2Hr1G000010.7;ID=CDS:HORVU2Hr1G000010.7;Name=HORVU2Hr1G000010;protein_id=HORVU2Hr1G000010.7
	chr2H	ibsc	CDS	30193	30322	.	+	2	Parent=transcript:HORVU2Hr1G000010.7;ID=CDS:HORVU2Hr1G000010.7;Name=HORVU2Hr1G000010;protein_id=HORVU2Hr1G000010.7
	chr2H	ibsc	CDS	30451	30499	.	+	1	Parent=transcript:HORVU2Hr1G000010.7;ID=CDS:HORVU2Hr1G000010.7;Name=HORVU2Hr1G000010;protein_id=HORVU2Hr1G000010.7
	chr2H	ibsc	CDS	31211	31294	.	+	0	Parent=transcript:HORVU2Hr1G000010.7;ID=CDS:HORVU2Hr1G000010.7;Name=HORVU2Hr1G000010;protein_id=HORVU2Hr1G000010.7
	chr2H	ibsc	CDS	31415	31494	.	+	0	Parent=transcript:HORVU2Hr1G000010.7;ID=CDS:HORVU2Hr1G000010.7;Name=HORVU2Hr1G000010;protein_id=HORVU2Hr1G000010.7
	chr2H	ibsc	CDS	31576	31665	.	+	1	Parent=transcript:HORVU2Hr1G000010.7;ID=CDS:HORVU2Hr1G000010.7;Name=HORVU2Hr1G000010;protein_id=HORVU2Hr1G000010.7
	chr2H	ibsc	CDS	31804	31921	.	+	1	Parent=transcript:HORVU2Hr1G000010.7;ID=CDS:HORVU2Hr1G000010.7;Name=HORVU2Hr1G000010;protein_id=HORVU2Hr1G000010.7
	chr2H	ibsc	Three_prime_utr	31922	32050	.	+	.	Parent=transcript:HORVU2Hr1G000010.7;Name=Three_prime_utr
	chr2H	ibsc	Three_prime_utr	32172	32359	.	+	.	Parent=transcript:HORVU2Hr1G000010.7;Name=Three_prime_utr
	chr2H	.	mRNA	24939	32359	.	+	.	Parent=gene:HORVU2Hr1G000010;ID=transcript:HORVU2Hr1G000010.8;Name=HORVU2Hr1G000010;biotype=protein_coding;transcript_id=HORVU2Hr1G000010.8;constitutive=0;ensembl_end_phase=-1,0,2,1;ensembl_phase=-1,0,2,1;exon_id=HORVU2Hr1G000010-E1-1-6,HORVU2Hr1G000010-E2-1-2,HORVU2Hr1G000010-E2,HORVU2Hr1G000010-E3,HORVU2Hr1G000010-E4,HORVU2Hr1G000010-E5,HORVU2Hr1G000010-E6,HORVU2Hr1G000010-E7,HORVU2Hr1G000010-E…
	chr2H	ibsc	Five_prime_utr	24939	25125	.	+	.	Parent=transcript:HORVU2Hr1G000010.8;Name=Five_prime_utr
	chr2H	ibsc	Five_prime_utr	25537	25558	.	+	.	Parent=transcript:HORVU2Hr1G000010.8;Name=Five_prime_utr
	chr2H	.	Exon	24939	25125	.	+	.	Parent=transcript:HORVU2Hr1G000010.8
	chr2H	.	Exon	25537	25684	.	+	.	Parent=transcript:HORVU2Hr1G000010.8
	chr2H	.	Exon	25777	25832	.	+	.	Parent=transcript:HORVU2Hr1G000010.8
	chr2H	.	Exon	25999	26110	.	+	.	Parent=transcript:HORVU2Hr1G000010.8
	chr2H	.	Exon	26207	26354	.	+	.	Parent=transcript:HORVU2Hr1G000010.8
	chr2H	.	Exon	26423	26488	.	+	.	Parent=transcript:HORVU2Hr1G000010.8
	chr2H	.	Exon	26640	26776	.	+	.	Parent=transcript:HORVU2Hr1G000010.8
	chr2H	.	Exon	27295	27354	.	+	.	Parent=transcript:HORVU2Hr1G000010.8
	chr2H	.	Exon	27463	27587	.	+	.	Parent=transcript:HORVU2Hr1G000010.8
	chr2H	.	Exon	28157	28221	.	+	.	Parent=transcript:HORVU2Hr1G000010.8
	chr2H	.	Exon	28762	28814	.	+	.	Parent=transcript:HORVU2Hr1G000010.8
	chr2H	.	Exon	29096	29149	.	+	.	Parent=transcript:HORVU2Hr1G000010.8
	chr2H	.	Exon	29237	29296	.	+	.	Parent=transcript:HORVU2Hr1G000010.8
	chr2H	.	Exon	29458	29504	.	+	.	Parent=transcript:HORVU2Hr1G000010.8
	chr2H	.	Exon	29581	29720	.	+	.	Parent=transcript:HORVU2Hr1G000010.8
	chr2H	.	Exon	29935	30077	.	+	.	Parent=transcript:HORVU2Hr1G000010.8
	chr2H	.	Exon	30193	31294	.	+	.	Parent=transcript:HORVU2Hr1G000010.8
	chr2H	.	Exon	31415	31494	.	+	.	Parent=transcript:HORVU2Hr1G000010.8
	chr2H	.	Exon	31576	31665	.	+	.	Parent=transcript:HORVU2Hr1G000010.8
	chr2H	.	Exon	31804	32050	.	+	.	Parent=transcript:HORVU2Hr1G000010.8
	chr2H	.	Exon	32172	32359	.	+	.	Parent=transcript:HORVU2Hr1G000010.8
	chr2H	ibsc	CDS	25559	25684	.	+	0	Parent=transcript:HORVU2Hr1G000010.8;ID=CDS:HORVU2Hr1G000010.8;Name=HORVU2Hr1G000010;protein_id=HORVU2Hr1G000010.8
	chr2H	ibsc	CDS	25777	25832	.	+	0	Parent=transcript:HORVU2Hr1G000010.8;ID=CDS:HORVU2Hr1G000010.8;Name=HORVU2Hr1G000010;protein_id=HORVU2Hr1G000010.8
	chr2H	ibsc	CDS	25999	26110	.	+	1	Parent=transcript:HORVU2Hr1G000010.8;ID=CDS:HORVU2Hr1G000010.8;Name=HORVU2Hr1G000010;protein_id=HORVU2Hr1G000010.8
	chr2H	ibsc	CDS	26207	26354	.	+	0	Parent=transcript:HORVU2Hr1G000010.8;ID=CDS:HORVU2Hr1G000010.8;Name=HORVU2Hr1G000010;protein_id=HORVU2Hr1G000010.8
	chr2H	ibsc	CDS	26423	26488	.	+	2	Parent=transcript:HORVU2Hr1G000010.8;ID=CDS:HORVU2Hr1G000010.8;Name=HORVU2Hr1G000010;protein_id=HORVU2Hr1G000010.8
	chr2H	ibsc	CDS	26640	26776	.	+	2	Parent=transcript:HORVU2Hr1G000010.8;ID=CDS:HORVU2Hr1G000010.8;Name=HORVU2Hr1G000010;protein_id=HORVU2Hr1G000010.8
	chr2H	ibsc	CDS	27295	27354	.	+	0	Parent=transcript:HORVU2Hr1G000010.8;ID=CDS:HORVU2Hr1G000010.8;Name=HORVU2Hr1G000010;protein_id=HORVU2Hr1G000010.8
	chr2H	ibsc	CDS	27463	27587	.	+	0	Parent=transcript:HORVU2Hr1G000010.8;ID=CDS:HORVU2Hr1G000010.8;Name=HORVU2Hr1G000010;protein_id=HORVU2Hr1G000010.8
	chr2H	ibsc	CDS	28157	28221	.	+	1	Parent=transcript:HORVU2Hr1G000010.8;ID=CDS:HORVU2Hr1G000010.8;Name=HORVU2Hr1G000010;protein_id=HORVU2Hr1G000010.8
	chr2H	ibsc	CDS	28762	28814	.	+	2	Parent=transcript:HORVU2Hr1G000010.8;ID=CDS:HORVU2Hr1G000010.8;Name=HORVU2Hr1G000010;protein_id=HORVU2Hr1G000010.8
	chr2H	ibsc	CDS	29096	29149	.	+	0	Parent=transcript:HORVU2Hr1G000010.8;ID=CDS:HORVU2Hr1G000010.8;Name=HORVU2Hr1G000010;protein_id=HORVU2Hr1G000010.8
	chr2H	ibsc	CDS	29237	29296	.	+	0	Parent=transcript:HORVU2Hr1G000010.8;ID=CDS:HORVU2Hr1G000010.8;Name=HORVU2Hr1G000010;protein_id=HORVU2Hr1G000010.8
	chr2H	ibsc	CDS	29458	29504	.	+	0	Parent=transcript:HORVU2Hr1G000010.8;ID=CDS:HORVU2Hr1G000010.8;Name=HORVU2Hr1G000010;protein_id=HORVU2Hr1G000010.8
	chr2H	ibsc	CDS	29581	29720	.	+	1	Parent=transcript:HORVU2Hr1G000010.8;ID=CDS:HORVU2Hr1G000010.8;Name=HORVU2Hr1G000010;protein_id=HORVU2Hr1G000010.8
	chr2H	ibsc	CDS	29935	29963	.	+	2	Parent=transcript:HORVU2Hr1G000010.8;ID=CDS:HORVU2Hr1G000010.8;Name=HORVU2Hr1G000010;protein_id=HORVU2Hr1G000010.8
	chr2H	ibsc	Three_prime_utr	29964	30077	.	+	.	Parent=transcript:HORVU2Hr1G000010.8;Name=Three_prime_utr
	chr2H	ibsc	Three_prime_utr	30193	31294	.	+	.	Parent=transcript:HORVU2Hr1G000010.8;Name=Three_prime_utr
	chr2H	ibsc	Three_prime_utr	31415	31494	.	+	.	Parent=transcript:HORVU2Hr1G000010.8;Name=Three_prime_utr
	chr2H	ibsc	Three_prime_utr	31576	31665	.	+	.	Parent=transcript:HORVU2Hr1G000010.8;Name=Three_prime_utr
	chr2H	ibsc	Three_prime_utr	31804	32050	.	+	.	Parent=transcript:HORVU2Hr1G000010.8;Name=Three_prime_utr
	chr2H	ibsc	Three_prime_utr	32172	32359	.	+	.	Parent=transcript:HORVU2Hr1G000010.8;Name=Three_prime_utr
	chr2H	.	mRNA	24939	32359	.	+	.	Parent=gene:HORVU2Hr1G000010;ID=transcript:HORVU2Hr1G000010.9;Name=HORVU2Hr1G000010;biotype=protein_coding;transcript_id=HORVU2Hr1G000010.9;constitutive=0;ensembl_end_phase=-1,0,2,1;ensembl_phase=-1,0,2,1;exon_id=HORVU2Hr1G000010-E1-1-6,HORVU2Hr1G000010-E2-1-2,HORVU2Hr1G000010-E2,HORVU2Hr1G000010-E3,HORVU2Hr1G000010-E4,HORVU2Hr1G000010-E5,HORVU2Hr1G000010-E6,HORVU2Hr1G000010-E7,HORVU2Hr1G000010-E…
	chr2H	ibsc	Five_prime_utr	24939	25125	.	+	.	Parent=transcript:HORVU2Hr1G000010.9;Name=Five_prime_utr
	chr2H	ibsc	Five_prime_utr	25537	25558	.	+	.	Parent=transcript:HORVU2Hr1G000010.9;Name=Five_prime_utr
	chr2H	.	Exon	24939	25125	.	+	.	Parent=transcript:HORVU2Hr1G000010.9
	chr2H	.	Exon	25537	25684	.	+	.	Parent=transcript:HORVU2Hr1G000010.9
	chr2H	.	Exon	25777	25832	.	+	.	Parent=transcript:HORVU2Hr1G000010.9
	chr2H	.	Exon	25999	26110	.	+	.	Parent=transcript:HORVU2Hr1G000010.9
	chr2H	.	Exon	26207	26354	.	+	.	Parent=transcript:HORVU2Hr1G000010.9
	chr2H	.	Exon	26423	26488	.	+	.	Parent=transcript:HORVU2Hr1G000010.9
	chr2H	.	Exon	26640	26776	.	+	.	Parent=transcript:HORVU2Hr1G000010.9
	chr2H	.	Exon	27295	27354	.	+	.	Parent=transcript:HORVU2Hr1G000010.9
	chr2H	.	Exon	27463	27587	.	+	.	Parent=transcript:HORVU2Hr1G000010.9
	chr2H	.	Exon	28157	28221	.	+	.	Parent=transcript:HORVU2Hr1G000010.9
	chr2H	.	Exon	28762	28814	.	+	.	Parent=transcript:HORVU2Hr1G000010.9
	chr2H	.	Exon	29096	29149	.	+	.	Parent=transcript:HORVU2Hr1G000010.9
	chr2H	.	Exon	29237	29296	.	+	.	Parent=transcript:HORVU2Hr1G000010.9
	chr2H	.	Exon	29458	29504	.	+	.	Parent=transcript:HORVU2Hr1G000010.9
	chr2H	.	Exon	29581	29720	.	+	.	Parent=transcript:HORVU2Hr1G000010.9
	chr2H	.	Exon	30193	30499	.	+	.	Parent=transcript:HORVU2Hr1G000010.9
	chr2H	.	Exon	31211	31294	.	+	.	Parent=transcript:HORVU2Hr1G000010.9
	chr2H	.	Exon	31415	31494	.	+	.	Parent=transcript:HORVU2Hr1G000010.9
	chr2H	.	Exon	31576	31665	.	+	.	Parent=transcript:HORVU2Hr1G000010.9
	chr2H	.	Exon	31804	32359	.	+	.	Parent=transcript:HORVU2Hr1G000010.9
	chr2H	ibsc	CDS	25559	25684	.	+	0	Parent=transcript:HORVU2Hr1G000010.9;ID=CDS:HORVU2Hr1G000010.9;Name=HORVU2Hr1G000010;protein_id=HORVU2Hr1G000010.9
	chr2H	ibsc	CDS	25777	25832	.	+	0	Parent=transcript:HORVU2Hr1G000010.9;ID=CDS:HORVU2Hr1G000010.9;Name=HORVU2Hr1G000010;protein_id=HORVU2Hr1G000010.9
	chr2H	ibsc	CDS	25999	26110	.	+	1	Parent=transcript:HORVU2Hr1G000010.9;ID=CDS:HORVU2Hr1G000010.9;Name=HORVU2Hr1G000010;protein_id=HORVU2Hr1G000010.9
	chr2H	ibsc	CDS	26207	26354	.	+	0	Parent=transcript:HORVU2Hr1G000010.9;ID=CDS:HORVU2Hr1G000010.9;Name=HORVU2Hr1G000010;protein_id=HORVU2Hr1G000010.9
	chr2H	ibsc	CDS	26423	26488	.	+	2	Parent=transcript:HORVU2Hr1G000010.9;ID=CDS:HORVU2Hr1G000010.9;Name=HORVU2Hr1G000010;protein_id=HORVU2Hr1G000010.9
	chr2H	ibsc	CDS	26640	26776	.	+	2	Parent=transcript:HORVU2Hr1G000010.9;ID=CDS:HORVU2Hr1G000010.9;Name=HORVU2Hr1G000010;protein_id=HORVU2Hr1G000010.9
	chr2H	ibsc	CDS	27295	27354	.	+	0	Parent=transcript:HORVU2Hr1G000010.9;ID=CDS:HORVU2Hr1G000010.9;Name=HORVU2Hr1G000010;protein_id=HORVU2Hr1G000010.9
	chr2H	ibsc	CDS	27463	27587	.	+	0	Parent=transcript:HORVU2Hr1G000010.9;ID=CDS:HORVU2Hr1G000010.9;Name=HORVU2Hr1G000010;protein_id=HORVU2Hr1G000010.9
	chr2H	ibsc	CDS	28157	28221	.	+	1	Parent=transcript:HORVU2Hr1G000010.9;ID=CDS:HORVU2Hr1G000010.9;Name=HORVU2Hr1G000010;protein_id=HORVU2Hr1G000010.9
	chr2H	ibsc	CDS	28762	28814	.	+	2	Parent=transcript:HORVU2Hr1G000010.9;ID=CDS:HORVU2Hr1G000010.9;Name=HORVU2Hr1G000010;protein_id=HORVU2Hr1G000010.9
	chr2H	ibsc	CDS	29096	29149	.	+	0	Parent=transcript:HORVU2Hr1G000010.9;ID=CDS:HORVU2Hr1G000010.9;Name=HORVU2Hr1G000010;protein_id=HORVU2Hr1G000010.9
	chr2H	ibsc	CDS	29237	29296	.	+	0	Parent=transcript:HORVU2Hr1G000010.9;ID=CDS:HORVU2Hr1G000010.9;Name=HORVU2Hr1G000010;protein_id=HORVU2Hr1G000010.9
	chr2H	ibsc	CDS	29458	29504	.	+	0	Parent=transcript:HORVU2Hr1G000010.9;ID=CDS:HORVU2Hr1G000010.9;Name=HORVU2Hr1G000010;protein_id=HORVU2Hr1G000010.9
	chr2H	ibsc	CDS	29581	29720	.	+	1	Parent=transcript:HORVU2Hr1G000010.9;ID=CDS:HORVU2Hr1G000010.9;Name=HORVU2Hr1G000010;protein_id=HORVU2Hr1G000010.9
	chr2H	ibsc	CDS	30193	30326	.	+	2	Parent=transcript:HORVU2Hr1G000010.9;ID=CDS:HORVU2Hr1G000010.9;Name=HORVU2Hr1G000010;protein_id=HORVU2Hr1G000010.9
	chr2H	ibsc	Three_prime_utr	30327	30499	.	+	.	Parent=transcript:HORVU2Hr1G000010.9;Name=Three_prime_utr
	chr2H	ibsc	Three_prime_utr	31211	31294	.	+	.	Parent=transcript:HORVU2Hr1G000010.9;Name=Three_prime_utr
	chr2H	ibsc	Three_prime_utr	31415	31494	.	+	.	Parent=transcript:HORVU2Hr1G000010.9;Name=Three_prime_utr
	chr2H	ibsc	Three_prime_utr	31576	31665	.	+	.	Parent=transcript:HORVU2Hr1G000010.9;Name=Three_prime_utr
	chr2H	ibsc	Three_prime_utr	31804	32359	.	+	.	Parent=transcript:HORVU2Hr1G000010.9;Name=Three_prime_utr
	chr2H	.	mRNA	24516	32340	.	+	.	Parent=gene:HORVU2Hr1G000010;ID=transcript:HORVU2Hr1G000010.1;Name=HORVU2Hr1G000010;biotype=protein_coding;transcript_id=HORVU2Hr1G000010.1;constitutive=0;ensembl_end_phase=-1,0,2,1;ensembl_phase=-1,0,2,1;exon_id=HORVU2Hr1G000010-E1-1-5,HORVU2Hr1G000010-E2-1-2,HORVU2Hr1G000010-E2,HORVU2Hr1G000010-E3,HORVU2Hr1G000010-E4,HORVU2Hr1G000010-E5,HORVU2Hr1G000010-E6,HORVU2Hr1G000010-E7,HORVU2Hr1G000010-E…
	chr2H	ibsc	Five_prime_utr	24516	25125	.	+	.	Parent=transcript:HORVU2Hr1G000010.1;Name=Five_prime_utr
	chr2H	ibsc	Five_prime_utr	25537	25558	.	+	.	Parent=transcript:HORVU2Hr1G000010.1;Name=Five_prime_utr
	chr2H	.	Exon	24516	25125	.	+	.	Parent=transcript:HORVU2Hr1G000010.1
	chr2H	.	Exon	25537	25684	.	+	.	Parent=transcript:HORVU2Hr1G000010.1
	chr2H	.	Exon	25777	25832	.	+	.	Parent=transcript:HORVU2Hr1G000010.1
	chr2H	.	Exon	25999	26110	.	+	.	Parent=transcript:HORVU2Hr1G000010.1
	chr2H	.	Exon	26207	26354	.	+	.	Parent=transcript:HORVU2Hr1G000010.1
	chr2H	.	Exon	26423	26488	.	+	.	Parent=transcript:HORVU2Hr1G000010.1
	chr2H	.	Exon	26640	26776	.	+	.	Parent=transcript:HORVU2Hr1G000010.1
	chr2H	.	Exon	27295	27354	.	+	.	Parent=transcript:HORVU2Hr1G000010.1
	chr2H	.	Exon	27463	27587	.	+	.	Parent=transcript:HORVU2Hr1G000010.1
	chr2H	.	Exon	28157	28221	.	+	.	Parent=transcript:HORVU2Hr1G000010.1
	chr2H	.	Exon	28762	29149	.	+	.	Parent=transcript:HORVU2Hr1G000010.1
	chr2H	.	Exon	29237	29504	.	+	.	Parent=transcript:HORVU2Hr1G000010.1
	chr2H	.	Exon	29581	29720	.	+	.	Parent=transcript:HORVU2Hr1G000010.1
	chr2H	.	Exon	30193	30499	.	+	.	Parent=transcript:HORVU2Hr1G000010.1
	chr2H	.	Exon	31211	31294	.	+	.	Parent=transcript:HORVU2Hr1G000010.1
	chr2H	.	Exon	31415	31494	.	+	.	Parent=transcript:HORVU2Hr1G000010.1
	chr2H	.	Exon	31576	31665	.	+	.	Parent=transcript:HORVU2Hr1G000010.1
	chr2H	.	Exon	31804	32050	.	+	.	Parent=transcript:HORVU2Hr1G000010.1
	chr2H	.	Exon	32172	32340	.	+	.	Parent=transcript:HORVU2Hr1G000010.1
	chr2H	ibsc	CDS	25559	25684	.	+	0	Parent=transcript:HORVU2Hr1G000010.1;ID=CDS:HORVU2Hr1G000010.1;Name=HORVU2Hr1G000010;protein_id=HORVU2Hr1G000010.1
	chr2H	ibsc	CDS	25777	25832	.	+	0	Parent=transcript:HORVU2Hr1G000010.1;ID=CDS:HORVU2Hr1G000010.1;Name=HORVU2Hr1G000010;protein_id=HORVU2Hr1G000010.1
	chr2H	ibsc	CDS	25999	26110	.	+	1	Parent=transcript:HORVU2Hr1G000010.1;ID=CDS:HORVU2Hr1G000010.1;Name=HORVU2Hr1G000010;protein_id=HORVU2Hr1G000010.1
	chr2H	ibsc	CDS	26207	26354	.	+	0	Parent=transcript:HORVU2Hr1G000010.1;ID=CDS:HORVU2Hr1G000010.1;Name=HORVU2Hr1G000010;protein_id=HORVU2Hr1G000010.1
	chr2H	ibsc	CDS	26423	26488	.	+	2	Parent=transcript:HORVU2Hr1G000010.1;ID=CDS:HORVU2Hr1G000010.1;Name=HORVU2Hr1G000010;protein_id=HORVU2Hr1G000010.1
	chr2H	ibsc	CDS	26640	26776	.	+	2	Parent=transcript:HORVU2Hr1G000010.1;ID=CDS:HORVU2Hr1G000010.1;Name=HORVU2Hr1G000010;protein_id=HORVU2Hr1G000010.1
	chr2H	ibsc	CDS	27295	27354	.	+	0	Parent=transcript:HORVU2Hr1G000010.1;ID=CDS:HORVU2Hr1G000010.1;Name=HORVU2Hr1G000010;protein_id=HORVU2Hr1G000010.1
	chr2H	ibsc	CDS	27463	27587	.	+	0	Parent=transcript:HORVU2Hr1G000010.1;ID=CDS:HORVU2Hr1G000010.1;Name=HORVU2Hr1G000010;protein_id=HORVU2Hr1G000010.1
	chr2H	ibsc	CDS	28157	28221	.	+	1	Parent=transcript:HORVU2Hr1G000010.1;ID=CDS:HORVU2Hr1G000010.1;Name=HORVU2Hr1G000010;protein_id=HORVU2Hr1G000010.1
	chr2H	ibsc	CDS	28762	28877	.	+	2	Parent=transcript:HORVU2Hr1G000010.1;ID=CDS:HORVU2Hr1G000010.1;Name=HORVU2Hr1G000010;protein_id=HORVU2Hr1G000010.1
	chr2H	ibsc	Three_prime_utr	28878	29149	.	+	.	Parent=transcript:HORVU2Hr1G000010.1;Name=Three_prime_utr
	chr2H	ibsc	Three_prime_utr	29237	29504	.	+	.	Parent=transcript:HORVU2Hr1G000010.1;Name=Three_prime_utr
	chr2H	ibsc	Three_prime_utr	29581	29720	.	+	.	Parent=transcript:HORVU2Hr1G000010.1;Name=Three_prime_utr
	chr2H	ibsc	Three_prime_utr	30193	30499	.	+	.	Parent=transcript:HORVU2Hr1G000010.1;Name=Three_prime_utr
	chr2H	ibsc	Three_prime_utr	31211	31294	.	+	.	Parent=transcript:HORVU2Hr1G000010.1;Name=Three_prime_utr
	chr2H	ibsc	Three_prime_utr	31415	31494	.	+	.	Parent=transcript:HORVU2Hr1G000010.1;Name=Three_prime_utr
	chr2H	ibsc	Three_prime_utr	31576	31665	.	+	.	Parent=transcript:HORVU2Hr1G000010.1;Name=Three_prime_utr
	chr2H	ibsc	Three_prime_utr	31804	32050	.	+	.	Parent=transcript:HORVU2Hr1G000010.1;Name=Three_prime_utr
	chr2H	ibsc	Three_prime_utr	32172	32340	.	+	.	Parent=transcript:HORVU2Hr1G000010.1;Name=Three_prime_utr
	chr2H	.	mRNA	24516	32340	.	+	.	Parent=gene:HORVU2Hr1G000010;ID=transcript:HORVU2Hr1G000010.2;Name=HORVU2Hr1G000010;biotype=protein_coding;transcript_id=HORVU2Hr1G000010.2;constitutive=0;ensembl_end_phase=-1,0,2,1;ensembl_phase=-1,0,2,1;exon_id=HORVU2Hr1G000010-E1-1-5,HORVU2Hr1G000010-E2-1-2,HORVU2Hr1G000010-E2,HORVU2Hr1G000010-E3,HORVU2Hr1G000010-E4,HORVU2Hr1G000010-E5,HORVU2Hr1G000010-E6,HORVU2Hr1G000010-E7,HORVU2Hr1G000010-E…
	chr2H	ibsc	Five_prime_utr	24516	25125	.	+	.	Parent=transcript:HORVU2Hr1G000010.2;Name=Five_prime_utr
	chr2H	ibsc	Five_prime_utr	25537	25558	.	+	.	Parent=transcript:HORVU2Hr1G000010.2;Name=Five_prime_utr
	chr2H	.	Exon	24516	25125	.	+	.	Parent=transcript:HORVU2Hr1G000010.2
	chr2H	.	Exon	25537	25684	.	+	.	Parent=transcript:HORVU2Hr1G000010.2
	chr2H	.	Exon	25777	25832	.	+	.	Parent=transcript:HORVU2Hr1G000010.2
	chr2H	.	Exon	25999	26110	.	+	.	Parent=transcript:HORVU2Hr1G000010.2
	chr2H	.	Exon	26207	26354	.	+	.	Parent=transcript:HORVU2Hr1G000010.2
	chr2H	.	Exon	26423	26488	.	+	.	Parent=transcript:HORVU2Hr1G000010.2
	chr2H	.	Exon	26640	26776	.	+	.	Parent=transcript:HORVU2Hr1G000010.2
	chr2H	.	Exon	27295	27354	.	+	.	Parent=transcript:HORVU2Hr1G000010.2
	chr2H	.	Exon	27463	27587	.	+	.	Parent=transcript:HORVU2Hr1G000010.2
	chr2H	.	Exon	28157	28221	.	+	.	Parent=transcript:HORVU2Hr1G000010.2
	chr2H	.	Exon	28762	28814	.	+	.	Parent=transcript:HORVU2Hr1G000010.2
	chr2H	.	Exon	29096	29149	.	+	.	Parent=transcript:HORVU2Hr1G000010.2
	chr2H	.	Exon	29237	29296	.	+	.	Parent=transcript:HORVU2Hr1G000010.2
	chr2H	.	Exon	29458	29504	.	+	.	Parent=transcript:HORVU2Hr1G000010.2
	chr2H	.	Exon	29581	29720	.	+	.	Parent=transcript:HORVU2Hr1G000010.2
	chr2H	.	Exon	30193	30322	.	+	.	Parent=transcript:HORVU2Hr1G000010.2
	chr2H	.	Exon	30451	30499	.	+	.	Parent=transcript:HORVU2Hr1G000010.2
	chr2H	.	Exon	31211	31294	.	+	.	Parent=transcript:HORVU2Hr1G000010.2
	chr2H	.	Exon	31415	31494	.	+	.	Parent=transcript:HORVU2Hr1G000010.2
	chr2H	.	Exon	31576	31665	.	+	.	Parent=transcript:HORVU2Hr1G000010.2
	chr2H	.	Exon	31804	32340	.	+	.	Parent=transcript:HORVU2Hr1G000010.2
	chr2H	ibsc	CDS	25559	25684	.	+	0	Parent=transcript:HORVU2Hr1G000010.2;ID=CDS:HORVU2Hr1G000010.2;Name=HORVU2Hr1G000010;protein_id=HORVU2Hr1G000010.2
	chr2H	ibsc	CDS	25777	25832	.	+	0	Parent=transcript:HORVU2Hr1G000010.2;ID=CDS:HORVU2Hr1G000010.2;Name=HORVU2Hr1G000010;protein_id=HORVU2Hr1G000010.2
	chr2H	ibsc	CDS	25999	26110	.	+	1	Parent=transcript:HORVU2Hr1G000010.2;ID=CDS:HORVU2Hr1G000010.2;Name=HORVU2Hr1G000010;protein_id=HORVU2Hr1G000010.2
	chr2H	ibsc	CDS	26207	26354	.	+	0	Parent=transcript:HORVU2Hr1G000010.2;ID=CDS:HORVU2Hr1G000010.2;Name=HORVU2Hr1G000010;protein_id=HORVU2Hr1G000010.2
	chr2H	ibsc	CDS	26423	26488	.	+	2	Parent=transcript:HORVU2Hr1G000010.2;ID=CDS:HORVU2Hr1G000010.2;Name=HORVU2Hr1G000010;protein_id=HORVU2Hr1G000010.2
	chr2H	ibsc	CDS	26640	26776	.	+	2	Parent=transcript:HORVU2Hr1G000010.2;ID=CDS:HORVU2Hr1G000010.2;Name=HORVU2Hr1G000010;protein_id=HORVU2Hr1G000010.2
	chr2H	ibsc	CDS	27295	27354	.	+	0	Parent=transcript:HORVU2Hr1G000010.2;ID=CDS:HORVU2Hr1G000010.2;Name=HORVU2Hr1G000010;protein_id=HORVU2Hr1G000010.2
	chr2H	ibsc	CDS	27463	27587	.	+	0	Parent=transcript:HORVU2Hr1G000010.2;ID=CDS:HORVU2Hr1G000010.2;Name=HORVU2Hr1G000010;protein_id=HORVU2Hr1G000010.2
	chr2H	ibsc	CDS	28157	28221	.	+	1	Parent=transcript:HORVU2Hr1G000010.2;ID=CDS:HORVU2Hr1G000010.2;Name=HORVU2Hr1G000010;protein_id=HORVU2Hr1G000010.2
	chr2H	ibsc	CDS	28762	28814	.	+	2	Parent=transcript:HORVU2Hr1G000010.2;ID=CDS:HORVU2Hr1G000010.2;Name=HORVU2Hr1G000010;protein_id=HORVU2Hr1G000010.2
	chr2H	ibsc	CDS	29096	29149	.	+	0	Parent=transcript:HORVU2Hr1G000010.2;ID=CDS:HORVU2Hr1G000010.2;Name=HORVU2Hr1G000010;protein_id=HORVU2Hr1G000010.2
	chr2H	ibsc	CDS	29237	29296	.	+	0	Parent=transcript:HORVU2Hr1G000010.2;ID=CDS:HORVU2Hr1G000010.2;Name=HORVU2Hr1G000010;protein_id=HORVU2Hr1G000010.2
	chr2H	ibsc	CDS	29458	29504	.	+	0	Parent=transcript:HORVU2Hr1G000010.2;ID=CDS:HORVU2Hr1G000010.2;Name=HORVU2Hr1G000010;protein_id=HORVU2Hr1G000010.2
	chr2H	ibsc	CDS	29581	29720	.	+	1	Parent=transcript:HORVU2Hr1G000010.2;ID=CDS:HORVU2Hr1G000010.2;Name=HORVU2Hr1G000010;protein_id=HORVU2Hr1G000010.2
	chr2H	ibsc	CDS	30193	30322	.	+	2	Parent=transcript:HORVU2Hr1G000010.2;ID=CDS:HORVU2Hr1G000010.2;Name=HORVU2Hr1G000010;protein_id=HORVU2Hr1G000010.2
	chr2H	ibsc	CDS	30451	30499	.	+	1	Parent=transcript:HORVU2Hr1G000010.2;ID=CDS:HORVU2Hr1G000010.2;Name=HORVU2Hr1G000010;protein_id=HORVU2Hr1G000010.2
	chr2H	ibsc	CDS	31211	31294	.	+	0	Parent=transcript:HORVU2Hr1G000010.2;ID=CDS:HORVU2Hr1G000010.2;Name=HORVU2Hr1G000010;protein_id=HORVU2Hr1G000010.2
	chr2H	ibsc	CDS	31415	31494	.	+	0	Parent=transcript:HORVU2Hr1G000010.2;ID=CDS:HORVU2Hr1G000010.2;Name=HORVU2Hr1G000010;protein_id=HORVU2Hr1G000010.2
	chr2H	ibsc	CDS	31576	31665	.	+	1	Parent=transcript:HORVU2Hr1G000010.2;ID=CDS:HORVU2Hr1G000010.2;Name=HORVU2Hr1G000010;protein_id=HORVU2Hr1G000010.2
	chr2H	ibsc	CDS	31804	31921	.	+	1	Parent=transcript:HORVU2Hr1G000010.2;ID=CDS:HORVU2Hr1G000010.2;Name=HORVU2Hr1G000010;protein_id=HORVU2Hr1G000010.2
	chr2H	ibsc	Three_prime_utr	31922	32340	.	+	.	Parent=transcript:HORVU2Hr1G000010.2;Name=Three_prime_utr
	chr2H	.	mRNA	24516	32340	.	+	.	Parent=gene:HORVU2Hr1G000010;ID=transcript:HORVU2Hr1G000010.3;Name=HORVU2Hr1G000010;biotype=protein_coding;transcript_id=HORVU2Hr1G000010.3;constitutive=0;ensembl_end_phase=-1,0,2,1;ensembl_phase=-1,0,2,1;exon_id=HORVU2Hr1G000010-E1-1-5,HORVU2Hr1G000010-E2-1-2,HORVU2Hr1G000010-E2,HORVU2Hr1G000010-E3,HORVU2Hr1G000010-E4,HORVU2Hr1G000010-E5,HORVU2Hr1G000010-E6,HORVU2Hr1G000010-E7,HORVU2Hr1G000010-E…
	chr2H	ibsc	Five_prime_utr	24516	25125	.	+	.	Parent=transcript:HORVU2Hr1G000010.3;Name=Five_prime_utr
	chr2H	ibsc	Five_prime_utr	25537	25558	.	+	.	Parent=transcript:HORVU2Hr1G000010.3;Name=Five_prime_utr
	chr2H	.	Exon	24516	25125	.	+	.	Parent=transcript:HORVU2Hr1G000010.3
	chr2H	.	Exon	25537	25684	.	+	.	Parent=transcript:HORVU2Hr1G000010.3
	chr2H	.	Exon	25777	25832	.	+	.	Parent=transcript:HORVU2Hr1G000010.3
	chr2H	.	Exon	25999	26110	.	+	.	Parent=transcript:HORVU2Hr1G000010.3
	chr2H	.	Exon	26207	26354	.	+	.	Parent=transcript:HORVU2Hr1G000010.3
	chr2H	.	Exon	26423	26488	.	+	.	Parent=transcript:HORVU2Hr1G000010.3
	chr2H	.	Exon	26640	26776	.	+	.	Parent=transcript:HORVU2Hr1G000010.3
	chr2H	.	Exon	27295	27354	.	+	.	Parent=transcript:HORVU2Hr1G000010.3
	chr2H	.	Exon	27463	27587	.	+	.	Parent=transcript:HORVU2Hr1G000010.3
	chr2H	.	Exon	28157	28221	.	+	.	Parent=transcript:HORVU2Hr1G000010.3
	chr2H	.	Exon	28762	28814	.	+	.	Parent=transcript:HORVU2Hr1G000010.3
	chr2H	.	Exon	29096	29149	.	+	.	Parent=transcript:HORVU2Hr1G000010.3
	chr2H	.	Exon	29237	29296	.	+	.	Parent=transcript:HORVU2Hr1G000010.3
	chr2H	.	Exon	29458	29504	.	+	.	Parent=transcript:HORVU2Hr1G000010.3
	chr2H	.	Exon	29581	29720	.	+	.	Parent=transcript:HORVU2Hr1G000010.3
	chr2H	.	Exon	30193	31294	.	+	.	Parent=transcript:HORVU2Hr1G000010.3
	chr2H	.	Exon	31415	31494	.	+	.	Parent=transcript:HORVU2Hr1G000010.3
	chr2H	.	Exon	31576	31665	.	+	.	Parent=transcript:HORVU2Hr1G000010.3
	chr2H	.	Exon	31804	32340	.	+	.	Parent=transcript:HORVU2Hr1G000010.3
	chr2H	ibsc	CDS	25559	25684	.	+	0	Parent=transcript:HORVU2Hr1G000010.3;ID=CDS:HORVU2Hr1G000010.3;Name=HORVU2Hr1G000010;protein_id=HORVU2Hr1G000010.3
	chr2H	ibsc	CDS	25777	25832	.	+	0	Parent=transcript:HORVU2Hr1G000010.3;ID=CDS:HORVU2Hr1G000010.3;Name=HORVU2Hr1G000010;protein_id=HORVU2Hr1G000010.3
	chr2H	ibsc	CDS	25999	26110	.	+	1	Parent=transcript:HORVU2Hr1G000010.3;ID=CDS:HORVU2Hr1G000010.3;Name=HORVU2Hr1G000010;protein_id=HORVU2Hr1G000010.3
	chr2H	ibsc	CDS	26207	26354	.	+	0	Parent=transcript:HORVU2Hr1G000010.3;ID=CDS:HORVU2Hr1G000010.3;Name=HORVU2Hr1G000010;protein_id=HORVU2Hr1G000010.3
	chr2H	ibsc	CDS	26423	26488	.	+	2	Parent=transcript:HORVU2Hr1G000010.3;ID=CDS:HORVU2Hr1G000010.3;Name=HORVU2Hr1G000010;protein_id=HORVU2Hr1G000010.3
	chr2H	ibsc	CDS	26640	26776	.	+	2	Parent=transcript:HORVU2Hr1G000010.3;ID=CDS:HORVU2Hr1G000010.3;Name=HORVU2Hr1G000010;protein_id=HORVU2Hr1G000010.3
	chr2H	ibsc	CDS	27295	27354	.	+	0	Parent=transcript:HORVU2Hr1G000010.3;ID=CDS:HORVU2Hr1G000010.3;Name=HORVU2Hr1G000010;protein_id=HORVU2Hr1G000010.3
	chr2H	ibsc	CDS	27463	27587	.	+	0	Parent=transcript:HORVU2Hr1G000010.3;ID=CDS:HORVU2Hr1G000010.3;Name=HORVU2Hr1G000010;protein_id=HORVU2Hr1G000010.3
	chr2H	ibsc	CDS	28157	28221	.	+	1	Parent=transcript:HORVU2Hr1G000010.3;ID=CDS:HORVU2Hr1G000010.3;Name=HORVU2Hr1G000010;protein_id=HORVU2Hr1G000010.3
	chr2H	ibsc	CDS	28762	28814	.	+	2	Parent=transcript:HORVU2Hr1G000010.3;ID=CDS:HORVU2Hr1G000010.3;Name=HORVU2Hr1G000010;protein_id=HORVU2Hr1G000010.3
	chr2H	ibsc	CDS	29096	29149	.	+	0	Parent=transcript:HORVU2Hr1G000010.3;ID=CDS:HORVU2Hr1G000010.3;Name=HORVU2Hr1G000010;protein_id=HORVU2Hr1G000010.3
	chr2H	ibsc	CDS	29237	29296	.	+	0	Parent=transcript:HORVU2Hr1G000010.3;ID=CDS:HORVU2Hr1G000010.3;Name=HORVU2Hr1G000010;protein_id=HORVU2Hr1G000010.3
	chr2H	ibsc	CDS	29458	29504	.	+	0	Parent=transcript:HORVU2Hr1G000010.3;ID=CDS:HORVU2Hr1G000010.3;Name=HORVU2Hr1G000010;protein_id=HORVU2Hr1G000010.3
	chr2H	ibsc	CDS	29581	29720	.	+	1	Parent=transcript:HORVU2Hr1G000010.3;ID=CDS:HORVU2Hr1G000010.3;Name=HORVU2Hr1G000010;protein_id=HORVU2Hr1G000010.3
	chr2H	ibsc	CDS	30193	30326	.	+	2	Parent=transcript:HORVU2Hr1G000010.3;ID=CDS:HORVU2Hr1G000010.3;Name=HORVU2Hr1G000010;protein_id=HORVU2Hr1G000010.3
	chr2H	ibsc	Three_prime_utr	30327	31294	.	+	.	Parent=transcript:HORVU2Hr1G000010.3;Name=Three_prime_utr
	chr2H	ibsc	Three_prime_utr	31415	31494	.	+	.	Parent=transcript:HORVU2Hr1G000010.3;Name=Three_prime_utr
	chr2H	ibsc	Three_prime_utr	31576	31665	.	+	.	Parent=transcript:HORVU2Hr1G000010.3;Name=Three_prime_utr
	chr2H	ibsc	Three_prime_utr	31804	32340	.	+	.	Parent=transcript:HORVU2Hr1G000010.3;Name=Three_prime_utr
	chr2H	.	mRNA	24929	31811	.	+	.	Parent=gene:HORVU2Hr1G000010;ID=transcript:HORVU2Hr1G000010.4;Name=HORVU2Hr1G000010;biotype=protein_coding;transcript_id=HORVU2Hr1G000010.4;constitutive=0;ensembl_end_phase=-1,0,2,1;ensembl_phase=-1,0,2,1;exon_id=HORVU2Hr1G000010-E1-1-18,HORVU2Hr1G000010-E2-1-4,HORVU2Hr1G000010-E3-1-1,HORVU2Hr1G000010-E3-1-2,HORVU2Hr1G000010-E5-1-5,HORVU2Hr1G000010-E6-1-3,HORVU2Hr1G000010-E7,HORVU2Hr1G000010-E8,H…
	chr2H	ibsc	Five_prime_utr	24929	25125	.	+	.	Parent=transcript:HORVU2Hr1G000010.4;Name=Five_prime_utr
	chr2H	ibsc	Five_prime_utr	25537	25684	.	+	.	Parent=transcript:HORVU2Hr1G000010.4;Name=Five_prime_utr
	chr2H	ibsc	Five_prime_utr	25777	25832	.	+	.	Parent=transcript:HORVU2Hr1G000010.4;Name=Five_prime_utr
	chr2H	ibsc	Five_prime_utr	25999	26110	.	+	.	Parent=transcript:HORVU2Hr1G000010.4;Name=Five_prime_utr
	chr2H	ibsc	Five_prime_utr	26207	26488	.	+	.	Parent=transcript:HORVU2Hr1G000010.4;Name=Five_prime_utr
	chr2H	ibsc	Five_prime_utr	26640	26755	.	+	.	Parent=transcript:HORVU2Hr1G000010.4;Name=Five_prime_utr
	chr2H	.	Exon	24929	25125	.	+	.	Parent=transcript:HORVU2Hr1G000010.4
	chr2H	.	Exon	25537	25684	.	+	.	Parent=transcript:HORVU2Hr1G000010.4
	chr2H	.	Exon	25777	25832	.	+	.	Parent=transcript:HORVU2Hr1G000010.4
	chr2H	.	Exon	25999	26110	.	+	.	Parent=transcript:HORVU2Hr1G000010.4
	chr2H	.	Exon	26207	26488	.	+	.	Parent=transcript:HORVU2Hr1G000010.4
	chr2H	.	Exon	26640	26776	.	+	.	Parent=transcript:HORVU2Hr1G000010.4
	chr2H	.	Exon	27295	27354	.	+	.	Parent=transcript:HORVU2Hr1G000010.4
	chr2H	.	Exon	27463	27587	.	+	.	Parent=transcript:HORVU2Hr1G000010.4
	chr2H	.	Exon	28157	28221	.	+	.	Parent=transcript:HORVU2Hr1G000010.4
	chr2H	.	Exon	28762	28814	.	+	.	Parent=transcript:HORVU2Hr1G000010.4
	chr2H	.	Exon	29096	29149	.	+	.	Parent=transcript:HORVU2Hr1G000010.4
	chr2H	.	Exon	29237	29296	.	+	.	Parent=transcript:HORVU2Hr1G000010.4
	chr2H	.	Exon	29458	29504	.	+	.	Parent=transcript:HORVU2Hr1G000010.4
	chr2H	.	Exon	29581	29720	.	+	.	Parent=transcript:HORVU2Hr1G000010.4
	chr2H	.	Exon	30193	30499	.	+	.	Parent=transcript:HORVU2Hr1G000010.4
	chr2H	.	Exon	31211	31294	.	+	.	Parent=transcript:HORVU2Hr1G000010.4
	chr2H	.	Exon	31415	31665	.	+	.	Parent=transcript:HORVU2Hr1G000010.4
	chr2H	.	Exon	31804	31811	.	+	.	Parent=transcript:HORVU2Hr1G000010.4
	chr2H	ibsc	CDS	26756	26776	.	+	0	Parent=transcript:HORVU2Hr1G000010.4;ID=CDS:HORVU2Hr1G000010.4;Name=HORVU2Hr1G000010;protein_id=HORVU2Hr1G000010.4
	chr2H	ibsc	CDS	27295	27354	.	+	0	Parent=transcript:HORVU2Hr1G000010.4;ID=CDS:HORVU2Hr1G000010.4;Name=HORVU2Hr1G000010;protein_id=HORVU2Hr1G000010.4
	chr2H	ibsc	CDS	27463	27587	.	+	0	Parent=transcript:HORVU2Hr1G000010.4;ID=CDS:HORVU2Hr1G000010.4;Name=HORVU2Hr1G000010;protein_id=HORVU2Hr1G000010.4
	chr2H	ibsc	CDS	28157	28221	.	+	1	Parent=transcript:HORVU2Hr1G000010.4;ID=CDS:HORVU2Hr1G000010.4;Name=HORVU2Hr1G000010;protein_id=HORVU2Hr1G000010.4
	chr2H	ibsc	CDS	28762	28814	.	+	2	Parent=transcript:HORVU2Hr1G000010.4;ID=CDS:HORVU2Hr1G000010.4;Name=HORVU2Hr1G000010;protein_id=HORVU2Hr1G000010.4
	chr2H	ibsc	CDS	29096	29149	.	+	0	Parent=transcript:HORVU2Hr1G000010.4;ID=CDS:HORVU2Hr1G000010.4;Name=HORVU2Hr1G000010;protein_id=HORVU2Hr1G000010.4
	chr2H	ibsc	CDS	29237	29296	.	+	0	Parent=transcript:HORVU2Hr1G000010.4;ID=CDS:HORVU2Hr1G000010.4;Name=HORVU2Hr1G000010;protein_id=HORVU2Hr1G000010.4
	chr2H	ibsc	CDS	29458	29504	.	+	0	Parent=transcript:HORVU2Hr1G000010.4;ID=CDS:HORVU2Hr1G000010.4;Name=HORVU2Hr1G000010;protein_id=HORVU2Hr1G000010.4
	chr2H	ibsc	CDS	29581	29720	.	+	1	Parent=transcript:HORVU2Hr1G000010.4;ID=CDS:HORVU2Hr1G000010.4;Name=HORVU2Hr1G000010;protein_id=HORVU2Hr1G000010.4
	chr2H	ibsc	CDS	30193	30326	.	+	2	Parent=transcript:HORVU2Hr1G000010.4;ID=CDS:HORVU2Hr1G000010.4;Name=HORVU2Hr1G000010;protein_id=HORVU2Hr1G000010.4
	chr2H	ibsc	Three_prime_utr	30327	30499	.	+	.	Parent=transcript:HORVU2Hr1G000010.4;Name=Three_prime_utr
	chr2H	ibsc	Three_prime_utr	31211	31294	.	+	.	Parent=transcript:HORVU2Hr1G000010.4;Name=Three_prime_utr
	chr2H	ibsc	Three_prime_utr	31415	31665	.	+	.	Parent=transcript:HORVU2Hr1G000010.4;Name=Three_prime_utr
	chr2H	ibsc	Three_prime_utr	31804	31811	.	+	.	Parent=transcript:HORVU2Hr1G000010.4;Name=Three_prime_utr
	chr2H	.	mRNA	24929	31811	.	+	.	Parent=gene:HORVU2Hr1G000010;ID=transcript:HORVU2Hr1G000010.5;Name=HORVU2Hr1G000010;biotype=protein_coding;transcript_id=HORVU2Hr1G000010.5;constitutive=0;ensembl_end_phase=-1,0,2;ensembl_phase=-1,0,2;exon_id=HORVU2Hr1G000010-E1-1-18,HORVU2Hr1G000010-E2-1-2,HORVU2Hr1G000010-E2,HORVU2Hr1G000010-E3,HORVU2Hr1G000010-E5-1-6,HORVU2Hr1G000010-E6-1-5,HORVU2Hr1G000010-E7-1-3,HORVU2Hr1G000010-E8-1-2,HORVU…
	chr2H	ibsc	Five_prime_utr	24929	25125	.	+	.	Parent=transcript:HORVU2Hr1G000010.5;Name=Five_prime_utr
	chr2H	ibsc	Five_prime_utr	25537	25558	.	+	.	Parent=transcript:HORVU2Hr1G000010.5;Name=Five_prime_utr
	chr2H	.	Exon	24929	25125	.	+	.	Parent=transcript:HORVU2Hr1G000010.5
	chr2H	.	Exon	25537	25684	.	+	.	Parent=transcript:HORVU2Hr1G000010.5
	chr2H	.	Exon	25777	25832	.	+	.	Parent=transcript:HORVU2Hr1G000010.5
	chr2H	.	Exon	25999	26110	.	+	.	Parent=transcript:HORVU2Hr1G000010.5
	chr2H	.	Exon	26207	26488	.	+	.	Parent=transcript:HORVU2Hr1G000010.5
	chr2H	.	Exon	26640	26776	.	+	.	Parent=transcript:HORVU2Hr1G000010.5
	chr2H	.	Exon	27295	27354	.	+	.	Parent=transcript:HORVU2Hr1G000010.5
	chr2H	.	Exon	27463	27587	.	+	.	Parent=transcript:HORVU2Hr1G000010.5
	chr2H	.	Exon	28157	28221	.	+	.	Parent=transcript:HORVU2Hr1G000010.5
	chr2H	.	Exon	28762	28814	.	+	.	Parent=transcript:HORVU2Hr1G000010.5
	chr2H	.	Exon	29096	29296	.	+	.	Parent=transcript:HORVU2Hr1G000010.5
	chr2H	.	Exon	29458	29504	.	+	.	Parent=transcript:HORVU2Hr1G000010.5
	chr2H	.	Exon	29581	29720	.	+	.	Parent=transcript:HORVU2Hr1G000010.5
	chr2H	.	Exon	30193	30499	.	+	.	Parent=transcript:HORVU2Hr1G000010.5
	chr2H	.	Exon	31211	31294	.	+	.	Parent=transcript:HORVU2Hr1G000010.5
	chr2H	.	Exon	31415	31494	.	+	.	Parent=transcript:HORVU2Hr1G000010.5
	chr2H	.	Exon	31576	31665	.	+	.	Parent=transcript:HORVU2Hr1G000010.5
	chr2H	.	Exon	31804	31811	.	+	.	Parent=transcript:HORVU2Hr1G000010.5
	chr2H	ibsc	CDS	25559	25684	.	+	0	Parent=transcript:HORVU2Hr1G000010.5;ID=CDS:HORVU2Hr1G000010.5;Name=HORVU2Hr1G000010;protein_id=HORVU2Hr1G000010.5
	chr2H	ibsc	CDS	25777	25832	.	+	0	Parent=transcript:HORVU2Hr1G000010.5;ID=CDS:HORVU2Hr1G000010.5;Name=HORVU2Hr1G000010;protein_id=HORVU2Hr1G000010.5
	chr2H	ibsc	CDS	25999	26110	.	+	1	Parent=transcript:HORVU2Hr1G000010.5;ID=CDS:HORVU2Hr1G000010.5;Name=HORVU2Hr1G000010;protein_id=HORVU2Hr1G000010.5
	chr2H	ibsc	CDS	26207	26488	.	+	0	Parent=transcript:HORVU2Hr1G000010.5;ID=CDS:HORVU2Hr1G000010.5;Name=HORVU2Hr1G000010;protein_id=HORVU2Hr1G000010.5
	chr2H	ibsc	CDS	26640	26711	.	+	0	Parent=transcript:HORVU2Hr1G000010.5;ID=CDS:HORVU2Hr1G000010.5;Name=HORVU2Hr1G000010;protein_id=HORVU2Hr1G000010.5
	chr2H	ibsc	Three_prime_utr	26712	26776	.	+	.	Parent=transcript:HORVU2Hr1G000010.5;Name=Three_prime_utr
	chr2H	ibsc	Three_prime_utr	27295	27354	.	+	.	Parent=transcript:HORVU2Hr1G000010.5;Name=Three_prime_utr
	chr2H	ibsc	Three_prime_utr	27463	27587	.	+	.	Parent=transcript:HORVU2Hr1G000010.5;Name=Three_prime_utr
	chr2H	ibsc	Three_prime_utr	28157	28221	.	+	.	Parent=transcript:HORVU2Hr1G000010.5;Name=Three_prime_utr
	chr2H	ibsc	Three_prime_utr	28762	28814	.	+	.	Parent=transcript:HORVU2Hr1G000010.5;Name=Three_prime_utr
	chr2H	ibsc	Three_prime_utr	29096	29296	.	+	.	Parent=transcript:HORVU2Hr1G000010.5;Name=Three_prime_utr
	chr2H	ibsc	Three_prime_utr	29458	29504	.	+	.	Parent=transcript:HORVU2Hr1G000010.5;Name=Three_prime_utr
	chr2H	ibsc	Three_prime_utr	29581	29720	.	+	.	Parent=transcript:HORVU2Hr1G000010.5;Name=Three_prime_utr
	chr2H	ibsc	Three_prime_utr	30193	30499	.	+	.	Parent=transcript:HORVU2Hr1G000010.5;Name=Three_prime_utr
	chr2H	ibsc	Three_prime_utr	31211	31294	.	+	.	Parent=transcript:HORVU2Hr1G000010.5;Name=Three_prime_utr
	chr2H	ibsc	Three_prime_utr	31415	31494	.	+	.	Parent=transcript:HORVU2Hr1G000010.5;Name=Three_prime_utr
	chr2H	ibsc	Three_prime_utr	31576	31665	.	+	.	Parent=transcript:HORVU2Hr1G000010.5;Name=Three_prime_utr
	chr2H	ibsc	Three_prime_utr	31804	31811	.	+	.	Parent=transcript:HORVU2Hr1G000010.5;Name=Three_prime_utr
	chr2H	.	mRNA	24930	32368	.	+	.	Parent=gene:HORVU2Hr1G000010;ID=transcript:HORVU2Hr1G000010.6;Name=HORVU2Hr1G000010;biotype=protein_coding;transcript_id=HORVU2Hr1G000010.6;constitutive=0;ensembl_end_phase=-1,2,0,1;ensembl_phase=-1,2,0,1;exon_id=HORVU2Hr1G000010-E1-1-20,HORVU2Hr1G000010-E2-1-3,HORVU2Hr1G000010-E3,HORVU2Hr1G000010-E4,HORVU2Hr1G000010-E5,HORVU2Hr1G000010-E6,HORVU2Hr1G000010-E7,HORVU2Hr1G000010-E8,HORVU2Hr1G000010-…
	chr2H	ibsc	Five_prime_utr	24930	25125	.	+	.	Parent=transcript:HORVU2Hr1G000010.6;Name=Five_prime_utr
	chr2H	ibsc	Five_prime_utr	25537	25752	.	+	.	Parent=transcript:HORVU2Hr1G000010.6;Name=Five_prime_utr
	chr2H	.	Exon	24930	25125	.	+	.	Parent=transcript:HORVU2Hr1G000010.6
	chr2H	.	Exon	25537	25832	.	+	.	Parent=transcript:HORVU2Hr1G000010.6
	chr2H	.	Exon	25999	26110	.	+	.	Parent=transcript:HORVU2Hr1G000010.6
	chr2H	.	Exon	26207	26354	.	+	.	Parent=transcript:HORVU2Hr1G000010.6
	chr2H	.	Exon	26423	26488	.	+	.	Parent=transcript:HORVU2Hr1G000010.6
	chr2H	.	Exon	26640	26776	.	+	.	Parent=transcript:HORVU2Hr1G000010.6
	chr2H	.	Exon	27295	27354	.	+	.	Parent=transcript:HORVU2Hr1G000010.6
	chr2H	.	Exon	27463	27587	.	+	.	Parent=transcript:HORVU2Hr1G000010.6
	chr2H	.	Exon	28762	28814	.	+	.	Parent=transcript:HORVU2Hr1G000010.6
	chr2H	.	Exon	29096	29149	.	+	.	Parent=transcript:HORVU2Hr1G000010.6
	chr2H	.	Exon	29237	29504	.	+	.	Parent=transcript:HORVU2Hr1G000010.6
	chr2H	.	Exon	29581	29720	.	+	.	Parent=transcript:HORVU2Hr1G000010.6
	chr2H	.	Exon	29935	30077	.	+	.	Parent=transcript:HORVU2Hr1G000010.6
	chr2H	.	Exon	30193	30499	.	+	.	Parent=transcript:HORVU2Hr1G000010.6
	chr2H	.	Exon	31211	31294	.	+	.	Parent=transcript:HORVU2Hr1G000010.6
	chr2H	.	Exon	31415	31494	.	+	.	Parent=transcript:HORVU2Hr1G000010.6
	chr2H	.	Exon	31576	31665	.	+	.	Parent=transcript:HORVU2Hr1G000010.6
	chr2H	.	Exon	31804	32050	.	+	.	Parent=transcript:HORVU2Hr1G000010.6
	chr2H	.	Exon	32172	32368	.	+	.	Parent=transcript:HORVU2Hr1G000010.6
	chr2H	ibsc	CDS	25753	25832	.	+	0	Parent=transcript:HORVU2Hr1G000010.6;ID=CDS:HORVU2Hr1G000010.6;Name=HORVU2Hr1G000010;protein_id=HORVU2Hr1G000010.6
	chr2H	ibsc	CDS	25999	26110	.	+	1	Parent=transcript:HORVU2Hr1G000010.6;ID=CDS:HORVU2Hr1G000010.6;Name=HORVU2Hr1G000010;protein_id=HORVU2Hr1G000010.6
	chr2H	ibsc	CDS	26207	26354	.	+	0	Parent=transcript:HORVU2Hr1G000010.6;ID=CDS:HORVU2Hr1G000010.6;Name=HORVU2Hr1G000010;protein_id=HORVU2Hr1G000010.6
	chr2H	ibsc	CDS	26423	26488	.	+	2	Parent=transcript:HORVU2Hr1G000010.6;ID=CDS:HORVU2Hr1G000010.6;Name=HORVU2Hr1G000010;protein_id=HORVU2Hr1G000010.6
	chr2H	ibsc	CDS	26640	26776	.	+	2	Parent=transcript:HORVU2Hr1G000010.6;ID=CDS:HORVU2Hr1G000010.6;Name=HORVU2Hr1G000010;protein_id=HORVU2Hr1G000010.6
	chr2H	ibsc	CDS	27295	27354	.	+	0	Parent=transcript:HORVU2Hr1G000010.6;ID=CDS:HORVU2Hr1G000010.6;Name=HORVU2Hr1G000010;protein_id=HORVU2Hr1G000010.6
	chr2H	ibsc	CDS	27463	27587	.	+	0	Parent=transcript:HORVU2Hr1G000010.6;ID=CDS:HORVU2Hr1G000010.6;Name=HORVU2Hr1G000010;protein_id=HORVU2Hr1G000010.6
	chr2H	ibsc	CDS	28762	28768	.	+	1	Parent=transcript:HORVU2Hr1G000010.6;ID=CDS:HORVU2Hr1G000010.6;Name=HORVU2Hr1G000010;protein_id=HORVU2Hr1G000010.6
	chr2H	ibsc	Three_prime_utr	28769	28814	.	+	.	Parent=transcript:HORVU2Hr1G000010.6;Name=Three_prime_utr
	chr2H	ibsc	Three_prime_utr	29096	29149	.	+	.	Parent=transcript:HORVU2Hr1G000010.6;Name=Three_prime_utr
	chr2H	ibsc	Three_prime_utr	29237	29504	.	+	.	Parent=transcript:HORVU2Hr1G000010.6;Name=Three_prime_utr
	chr2H	ibsc	Three_prime_utr	29581	29720	.	+	.	Parent=transcript:HORVU2Hr1G000010.6;Name=Three_prime_utr
	chr2H	ibsc	Three_prime_utr	29935	30077	.	+	.	Parent=transcript:HORVU2Hr1G000010.6;Name=Three_prime_utr
	chr2H	ibsc	Three_prime_utr	30193	30499	.	+	.	Parent=transcript:HORVU2Hr1G000010.6;Name=Three_prime_utr
	chr2H	ibsc	Three_prime_utr	31211	31294	.	+	.	Parent=transcript:HORVU2Hr1G000010.6;Name=Three_prime_utr
	chr2H	ibsc	Three_prime_utr	31415	31494	.	+	.	Parent=transcript:HORVU2Hr1G000010.6;Name=Three_prime_utr
	chr2H	ibsc	Three_prime_utr	31576	31665	.	+	.	Parent=transcript:HORVU2Hr1G000010.6;Name=Three_prime_utr
	chr2H	ibsc	Three_prime_utr	31804	32050	.	+	.	Parent=transcript:HORVU2Hr1G000010.6;Name=Three_prime_utr
	chr2H	ibsc	Three_prime_utr	32172	32368	.	+	.	Parent=transcript:HORVU2Hr1G000010.6;Name=Three_prime_utr
	chr2H	ibsc	Gene	33881	37712	.	-	.	ID=gene:HORVU2Hr1G000030;Name=HORVU2Hr1G000030;biotype=protein_coding;description=Ethylene receptor [Source:UniProtKB/TrEMBL%3BAcc:A0A287GUN1];gene_id=HORVU2Hr1G000030;logic_name=ibsc
	chr2H	.	mRNA	33881	37712	.	-	.	Parent=gene:HORVU2Hr1G000030;ID=transcript:HORVU2Hr1G000030.1;Name=HORVU2Hr1G000030;biotype=protein_coding;transcript_id=HORVU2Hr1G000030.1;constitutive=1;ensembl_end_phase=-1,0;ensembl_phase=0,-1;exon_id=HORVU2Hr1G000030-E3,HORVU2Hr1G000030-E2,HORVU2Hr1G000030-E1;rank=3,2,1
	chr2H	ibsc	Five_prime_utr	37069	37163	.	-	.	Parent=transcript:HORVU2Hr1G000030.1;Name=Five_prime_utr
	chr2H	ibsc	Five_prime_utr	37381	37712	.	-	.	Parent=transcript:HORVU2Hr1G000030.1;Name=Five_prime_utr
	chr2H	.	Exon	33881	34693	.	-	.	Parent=transcript:HORVU2Hr1G000030.1
	chr2H	.	Exon	35269	37163	.	-	.	Parent=transcript:HORVU2Hr1G000030.1
	chr2H	.	Exon	37381	37712	.	-	.	Parent=transcript:HORVU2Hr1G000030.1
	chr2H	ibsc	CDS	34166	34693	.	-	0	Parent=transcript:HORVU2Hr1G000030.1;ID=CDS:HORVU2Hr1G000030.1;Name=HORVU2Hr1G000030;protein_id=HORVU2Hr1G000030.1
	chr2H	ibsc	CDS	35269	37068	.	-	0	Parent=transcript:HORVU2Hr1G000030.1;ID=CDS:HORVU2Hr1G000030.1;Name=HORVU2Hr1G000030;protein_id=HORVU2Hr1G000030.1
	chr2H	ibsc	Three_prime_utr	33881	34165	.	-	.	Parent=transcript:HORVU2Hr1G000030.1;Name=Three_prime_utr
	chr2H	ibsc	Gene	131031	135245	.	+	.	ID=gene:HORVU2Hr1G000040;Name=HORVU2Hr1G000040;biotype=protein_coding;gene_id=HORVU2Hr1G000040;logic_name=ibsc
	chr2H	.	mRNA	133653	135015	.	+	.	Parent=gene:HORVU2Hr1G000040;ID=transcript:HORVU2Hr1G000040.4;Name=HORVU2Hr1G000040;biotype=protein_coding;transcript_id=HORVU2Hr1G000040.4;constitutive=0;ensembl_end_phase=1,0,-1;ensembl_phase=-1,1,0;exon_id=HORVU2Hr1G000040-E1-1-3,HORVU2Hr1G000040-E4,HORVU2Hr1G000040-E5,HORVU2Hr1G000040-E4-1,HORVU2Hr1G000040-E5-1;rank=1,2,3,4,5
	chr2H	ibsc	Five_prime_utr	133653	133653	.	+	.	Parent=transcript:HORVU2Hr1G000040.4;Name=Five_prime_utr
	chr2H	.	Exon	133653	133783	.	+	.	Parent=transcript:HORVU2Hr1G000040.4
	chr2H	.	Exon	133907	134025	.	+	.	Parent=transcript:HORVU2Hr1G000040.4
	chr2H	.	Exon	134388	134450	.	+	.	Parent=transcript:HORVU2Hr1G000040.4
	chr2H	.	Exon	134559	134630	.	+	.	Parent=transcript:HORVU2Hr1G000040.4
	chr2H	.	Exon	134753	135015	.	+	.	Parent=transcript:HORVU2Hr1G000040.4
	chr2H	ibsc	CDS	133654	133783	.	+	0	Parent=transcript:HORVU2Hr1G000040.4;ID=CDS:HORVU2Hr1G000040.4;Name=HORVU2Hr1G000040;protein_id=HORVU2Hr1G000040.4
	chr2H	ibsc	CDS	133907	134025	.	+	2	Parent=transcript:HORVU2Hr1G000040.4;ID=CDS:HORVU2Hr1G000040.4;Name=HORVU2Hr1G000040;protein_id=HORVU2Hr1G000040.4
	chr2H	ibsc	CDS	134388	134450	.	+	0	Parent=transcript:HORVU2Hr1G000040.4;ID=CDS:HORVU2Hr1G000040.4;Name=HORVU2Hr1G000040;protein_id=HORVU2Hr1G000040.4
	chr2H	ibsc	CDS	134559	134630	.	+	0	Parent=transcript:HORVU2Hr1G000040.4;ID=CDS:HORVU2Hr1G000040.4;Name=HORVU2Hr1G000040;protein_id=HORVU2Hr1G000040.4
	chr2H	ibsc	CDS	134753	134761	.	+	0	Parent=transcript:HORVU2Hr1G000040.4;ID=CDS:HORVU2Hr1G000040.4;Name=HORVU2Hr1G000040;protein_id=HORVU2Hr1G000040.4
	chr2H	ibsc	Three_prime_utr	134762	135015	.	+	.	Parent=transcript:HORVU2Hr1G000040.4;Name=Three_prime_utr
	chr2H	.	mRNA	133897	135023	.	+	.	Parent=gene:HORVU2Hr1G000040;ID=transcript:HORVU2Hr1G000040.5;Name=HORVU2Hr1G000040;biotype=protein_coding;transcript_id=HORVU2Hr1G000040.5;constitutive=0;ensembl_end_phase=-1;ensembl_phase=0;exon_id=HORVU2Hr1G000040-E1;rank=1
	chr2H	.	Exon	133897	135023	.	+	.	Parent=transcript:HORVU2Hr1G000040.5
	chr2H	ibsc	CDS	133897	134091	.	+	0	Parent=transcript:HORVU2Hr1G000040.5;ID=CDS:HORVU2Hr1G000040.5;Name=HORVU2Hr1G000040;protein_id=HORVU2Hr1G000040.5
	chr2H	ibsc	Three_prime_utr	134092	135023	.	+	.	Parent=transcript:HORVU2Hr1G000040.5;Name=Three_prime_utr
	chr2H	.	mRNA	133094	134887	.	+	.	Parent=gene:HORVU2Hr1G000040;ID=transcript:HORVU2Hr1G000040.2;Name=HORVU2Hr1G000040;biotype=protein_coding;transcript_id=HORVU2Hr1G000040.2;constitutive=0;ensembl_end_phase=0,1,2;ensembl_phase=0,1,2;exon_id=HORVU2Hr1G000040-E1-1-2,HORVU2Hr1G000040-E3,HORVU2Hr1G000040-E3-1,HORVU2Hr1G000040-E5,HORVU2Hr1G000040-E6,HORVU2Hr1G000040-E6-1,HORVU2Hr1G000040-E7-1-2;rank=1,2,3,4,5,6,7
	chr2H	.	Exon	133094	133288	.	+	.	Parent=transcript:HORVU2Hr1G000040.2
	chr2H	.	Exon	133633	133783	.	+	.	Parent=transcript:HORVU2Hr1G000040.2
	chr2H	.	Exon	133904	134025	.	+	.	Parent=transcript:HORVU2Hr1G000040.2
	chr2H	.	Exon	134388	134450	.	+	.	Parent=transcript:HORVU2Hr1G000040.2
	chr2H	.	Exon	134559	134627	.	+	.	Parent=transcript:HORVU2Hr1G000040.2
	chr2H	.	Exon	134751	134812	.	+	.	Parent=transcript:HORVU2Hr1G000040.2
	chr2H	.	Exon	134878	134887	.	+	.	Parent=transcript:HORVU2Hr1G000040.2
	chr2H	ibsc	CDS	133094	133288	.	+	0	Parent=transcript:HORVU2Hr1G000040.2;ID=CDS:HORVU2Hr1G000040.2;Name=HORVU2Hr1G000040;protein_id=HORVU2Hr1G000040.2
	chr2H	ibsc	CDS	133633	133783	.	+	0	Parent=transcript:HORVU2Hr1G000040.2;ID=CDS:HORVU2Hr1G000040.2;Name=HORVU2Hr1G000040;protein_id=HORVU2Hr1G000040.2
	chr2H	ibsc	CDS	133904	134025	.	+	2	Parent=transcript:HORVU2Hr1G000040.2;ID=CDS:HORVU2Hr1G000040.2;Name=HORVU2Hr1G000040;protein_id=HORVU2Hr1G000040.2
	chr2H	ibsc	CDS	134388	134450	.	+	0	Parent=transcript:HORVU2Hr1G000040.2;ID=CDS:HORVU2Hr1G000040.2;Name=HORVU2Hr1G000040;protein_id=HORVU2Hr1G000040.2
	chr2H	ibsc	CDS	134559	134627	.	+	0	Parent=transcript:HORVU2Hr1G000040.2;ID=CDS:HORVU2Hr1G000040.2;Name=HORVU2Hr1G000040;protein_id=HORVU2Hr1G000040.2
	chr2H	ibsc	CDS	134751	134812	.	+	0	Parent=transcript:HORVU2Hr1G000040.2;ID=CDS:HORVU2Hr1G000040.2;Name=HORVU2Hr1G000040;protein_id=HORVU2Hr1G000040.2
	chr2H	ibsc	CDS	134878	134887	.	+	1	Parent=transcript:HORVU2Hr1G000040.2;ID=CDS:HORVU2Hr1G000040.2;Name=HORVU2Hr1G000040;protein_id=HORVU2Hr1G000040.2
	chr2H	.	mRNA	133094	134893	.	+	.	Parent=gene:HORVU2Hr1G000040;ID=transcript:HORVU2Hr1G000040.3;Name=HORVU2Hr1G000040;biotype=protein_coding;transcript_id=HORVU2Hr1G000040.3;constitutive=0;ensembl_end_phase=0,1,2;ensembl_phase=0,1,2;exon_id=HORVU2Hr1G000040-E1-1-2,HORVU2Hr1G000040-E3,HORVU2Hr1G000040-E4,HORVU2Hr1G000040-E5,HORVU2Hr1G000040-E6,HORVU2Hr1G000040-E6-1,HORVU2Hr1G000040-E7-1-1;rank=1,2,3,4,5,6,7
	chr2H	.	Exon	133094	133288	.	+	.	Parent=transcript:HORVU2Hr1G000040.3
	chr2H	.	Exon	133633	133783	.	+	.	Parent=transcript:HORVU2Hr1G000040.3
	chr2H	.	Exon	133907	134025	.	+	.	Parent=transcript:HORVU2Hr1G000040.3
	chr2H	.	Exon	134388	134450	.	+	.	Parent=transcript:HORVU2Hr1G000040.3
	chr2H	.	Exon	134559	134627	.	+	.	Parent=transcript:HORVU2Hr1G000040.3
	chr2H	.	Exon	134751	134812	.	+	.	Parent=transcript:HORVU2Hr1G000040.3
	chr2H	.	Exon	134878	134893	.	+	.	Parent=transcript:HORVU2Hr1G000040.3
	chr2H	ibsc	CDS	133094	133288	.	+	0	Parent=transcript:HORVU2Hr1G000040.3;ID=CDS:HORVU2Hr1G000040.3;Name=HORVU2Hr1G000040;protein_id=HORVU2Hr1G000040.3
	chr2H	ibsc	CDS	133633	133783	.	+	0	Parent=transcript:HORVU2Hr1G000040.3;ID=CDS:HORVU2Hr1G000040.3;Name=HORVU2Hr1G000040;protein_id=HORVU2Hr1G000040.3
	chr2H	ibsc	CDS	133907	134025	.	+	2	Parent=transcript:HORVU2Hr1G000040.3;ID=CDS:HORVU2Hr1G000040.3;Name=HORVU2Hr1G000040;protein_id=HORVU2Hr1G000040.3
	chr2H	ibsc	CDS	134388	134450	.	+	0	Parent=transcript:HORVU2Hr1G000040.3;ID=CDS:HORVU2Hr1G000040.3;Name=HORVU2Hr1G000040;protein_id=HORVU2Hr1G000040.3
	chr2H	ibsc	CDS	134559	134627	.	+	0	Parent=transcript:HORVU2Hr1G000040.3;ID=CDS:HORVU2Hr1G000040.3;Name=HORVU2Hr1G000040;protein_id=HORVU2Hr1G000040.3
	chr2H	ibsc	CDS	134751	134812	.	+	0	Parent=transcript:HORVU2Hr1G000040.3;ID=CDS:HORVU2Hr1G000040.3;Name=HORVU2Hr1G000040;protein_id=HORVU2Hr1G000040.3
	chr2H	ibsc	CDS	134878	134893	.	+	1	Parent=transcript:HORVU2Hr1G000040.3;ID=CDS:HORVU2Hr1G000040.3;Name=HORVU2Hr1G000040;protein_id=HORVU2Hr1G000040.3
	chr2H	.	mRNA	131031	135245	.	+	.	Parent=gene:HORVU2Hr1G000040;ID=transcript:HORVU2Hr1G000040.1;Name=HORVU2Hr1G000040;biotype=protein_coding;transcript_id=HORVU2Hr1G000040.1;constitutive=0;ensembl_end_phase=-1,0,1;ensembl_phase=-1,0,1;exon_id=HORVU2Hr1G000040-E1-1-1,HORVU2Hr1G000040-E2,HORVU2Hr1G000040-E3,HORVU2Hr1G000040-E4,HORVU2Hr1G000040-E5,HORVU2Hr1G000040-E6,HORVU2Hr1G000040-E7;rank=1,2,3,4,5,6,7
	chr2H	ibsc	Five_prime_utr	131031	131354	.	+	.	Parent=transcript:HORVU2Hr1G000040.1;Name=Five_prime_utr
	chr2H	ibsc	Five_prime_utr	133063	133093	.	+	.	Parent=transcript:HORVU2Hr1G000040.1;Name=Five_prime_utr
	chr2H	.	Exon	131031	131354	.	+	.	Parent=transcript:HORVU2Hr1G000040.1
	chr2H	.	Exon	133063	133288	.	+	.	Parent=transcript:HORVU2Hr1G000040.1
	chr2H	.	Exon	133633	133783	.	+	.	Parent=transcript:HORVU2Hr1G000040.1
	chr2H	.	Exon	133907	134025	.	+	.	Parent=transcript:HORVU2Hr1G000040.1
	chr2H	.	Exon	134388	134450	.	+	.	Parent=transcript:HORVU2Hr1G000040.1
	chr2H	.	Exon	134559	134627	.	+	.	Parent=transcript:HORVU2Hr1G000040.1
	chr2H	.	Exon	134751	135245	.	+	.	Parent=transcript:HORVU2Hr1G000040.1
	chr2H	ibsc	CDS	133094	133288	.	+	0	Parent=transcript:HORVU2Hr1G000040.1;ID=CDS:HORVU2Hr1G000040.1;Name=HORVU2Hr1G000040;protein_id=HORVU2Hr1G000040.1
	chr2H	ibsc	CDS	133633	133783	.	+	0	Parent=transcript:HORVU2Hr1G000040.1;ID=CDS:HORVU2Hr1G000040.1;Name=HORVU2Hr1G000040;protein_id=HORVU2Hr1G000040.1
	chr2H	ibsc	CDS	133907	134025	.	+	2	Parent=transcript:HORVU2Hr1G000040.1;ID=CDS:HORVU2Hr1G000040.1;Name=HORVU2Hr1G000040;protein_id=HORVU2Hr1G000040.1
	chr2H	ibsc	CDS	134388	134450	.	+	0	Parent=transcript:HORVU2Hr1G000040.1;ID=CDS:HORVU2Hr1G000040.1;Name=HORVU2Hr1G000040;protein_id=HORVU2Hr1G000040.1
	chr2H	ibsc	CDS	134559	134627	.	+	0	Parent=transcript:HORVU2Hr1G000040.1;ID=CDS:HORVU2Hr1G000040.1;Name=HORVU2Hr1G000040;protein_id=HORVU2Hr1G000040.1
	chr2H	ibsc	CDS	134751	134834	.	+	0	Parent=transcript:HORVU2Hr1G000040.1;ID=CDS:HORVU2Hr1G000040.1;Name=HORVU2Hr1G000040;protein_id=HORVU2Hr1G000040.1
	chr2H	ibsc	Three_prime_utr	134835	135245	.	+	.	Parent=transcript:HORVU2Hr1G000040.1;Name=Three_prime_utr
	chr2H	ibsc	Gene	139078	149044	.	-	.	ID=gene:HORVU2Hr1G000050;Name=HORVU2Hr1G000050;biotype=protein_coding;gene_id=HORVU2Hr1G000050;logic_name=ibsc
	chr2H	.	mRNA	139078	141756	.	-	.	Parent=gene:HORVU2Hr1G000050;ID=transcript:HORVU2Hr1G000050.1;Name=HORVU2Hr1G000050;biotype=protein_coding;transcript_id=HORVU2Hr1G000050.1;constitutive=0;ensembl_end_phase=-1;ensembl_phase=-1;exon_id=HORVU2Hr1G000050-E1;rank=1
	chr2H	ibsc	Five_prime_utr	139447	141756	.	-	.	Parent=transcript:HORVU2Hr1G000050.1;Name=Five_prime_utr
	chr2H	.	Exon	139078	141756	.	-	.	Parent=transcript:HORVU2Hr1G000050.1
	chr2H	ibsc	CDS	139300	139446	.	-	0	Parent=transcript:HORVU2Hr1G000050.1;ID=CDS:HORVU2Hr1G000050.1;Name=HORVU2Hr1G000050;protein_id=HORVU2Hr1G000050.1
	chr2H	ibsc	Three_prime_utr	139078	139299	.	-	.	Parent=transcript:HORVU2Hr1G000050.1;Name=Three_prime_utr
	chr2H	.	mRNA	139300	149044	.	-	.	Parent=gene:HORVU2Hr1G000050;ID=transcript:HORVU2Hr1G000050.2;Name=HORVU2Hr1G000050;biotype=protein_coding;transcript_id=HORVU2Hr1G000050.2;constitutive=0;ensembl_end_phase=0,-1;ensembl_phase=-1;exon_id=HORVU2Hr1G000050-E3,HORVU2Hr1G000050-E2,HORVU2Hr1G000050-E1-1;rank=3,2,1
	chr2H	ibsc	Five_prime_utr	139447	139524	.	-	.	Parent=transcript:HORVU2Hr1G000050.2;Name=Five_prime_utr
	chr2H	ibsc	Five_prime_utr	140046	140239	.	-	.	Parent=transcript:HORVU2Hr1G000050.2;Name=Five_prime_utr
	chr2H	ibsc	Five_prime_utr	148481	149044	.	-	.	Parent=transcript:HORVU2Hr1G000050.2;Name=Five_prime_utr
	chr2H	.	Exon	139300	139524	.	-	.	Parent=transcript:HORVU2Hr1G000050.2
	chr2H	.	Exon	140046	140239	.	-	.	Parent=transcript:HORVU2Hr1G000050.2
	chr2H	.	Exon	148481	149044	.	-	.	Parent=transcript:HORVU2Hr1G000050.2
	chr2H	ibsc	CDS	139300	139446	.	-	0	Parent=transcript:HORVU2Hr1G000050.2;ID=CDS:HORVU2Hr1G000050.2;Name=HORVU2Hr1G000050;protein_id=HORVU2Hr1G000050.2
	chr2H	ibsc	Gene	182842	185828	.	+	.	ID=gene:HORVU2Hr1G000060;Name=HORVU2Hr1G000060;biotype=nontranslating_CDS;gene_id=HORVU2Hr1G000060;logic_name=ibsc
	chr2H	.	mRNA	182842	185828	.	+	.	Parent=gene:HORVU2Hr1G000060;ID=transcript:HORVU2Hr1G000060.1;Name=HORVU2Hr1G000060;biotype=nontranslating_CDS;transcript_id=HORVU2Hr1G000060.1;constitutive=1;ensembl_end_phase=0,-1;ensembl_phase=0;exon_id=HORVU2Hr1G000060-E1,HORVU2Hr1G000060-E2;rank=1,2
	chr2H	ibsc	Exon	182842	184485	.	+	.	Parent=transcript:HORVU2Hr1G000060.1
	chr2H	ibsc	Exon	185043	185828	.	+	.	Parent=transcript:HORVU2Hr1G000060.1
	chr2H	ibsc	Gene	202388	213168	.	+	.	ID=gene:HORVU2Hr1G000090;Name=HORVU2Hr1G000090;biotype=protein_coding;gene_id=HORVU2Hr1G000090;logic_name=ibsc
	chr2H	.	mRNA	203783	213168	.	+	.	Parent=gene:HORVU2Hr1G000090;ID=transcript:HORVU2Hr1G000090.7;Name=HORVU2Hr1G000090;biotype=protein_coding;transcript_id=HORVU2Hr1G000090.7;constitutive=0;ensembl_end_phase=1,2,-1;ensembl_phase=0,1,2;exon_id=HORVU2Hr1G000090-E1-1-7,HORVU2Hr1G000090-E2-1-7,HORVU2Hr1G000090-E3-1-3;rank=1,2,3
	chr2H	.	Exon	203783	203813	.	+	.	Parent=transcript:HORVU2Hr1G000090.7
	chr2H	.	Exon	208710	208815	.	+	.	Parent=transcript:HORVU2Hr1G000090.7
	chr2H	.	Exon	212396	213168	.	+	.	Parent=transcript:HORVU2Hr1G000090.7
	chr2H	ibsc	CDS	203783	203813	.	+	0	Parent=transcript:HORVU2Hr1G000090.7;ID=CDS:HORVU2Hr1G000090.7;Name=HORVU2Hr1G000090;protein_id=HORVU2Hr1G000090.7
	chr2H	ibsc	CDS	208710	208815	.	+	2	Parent=transcript:HORVU2Hr1G000090.7;ID=CDS:HORVU2Hr1G000090.7;Name=HORVU2Hr1G000090;protein_id=HORVU2Hr1G000090.7
	chr2H	ibsc	CDS	212396	212735	.	+	1	Parent=transcript:HORVU2Hr1G000090.7;ID=CDS:HORVU2Hr1G000090.7;Name=HORVU2Hr1G000090;protein_id=HORVU2Hr1G000090.7
	chr2H	ibsc	Three_prime_utr	212736	213168	.	+	.	Parent=transcript:HORVU2Hr1G000090.7;Name=Three_prime_utr
	chr2H	.	mRNA	203786	213031	.	+	.	Parent=gene:HORVU2Hr1G000090;ID=transcript:HORVU2Hr1G000090.8;Name=HORVU2Hr1G000090;biotype=protein_coding;transcript_id=HORVU2Hr1G000090.8;constitutive=0;ensembl_end_phase=1,-1;ensembl_phase=0,1;exon_id=HORVU2Hr1G000090-E1-1-2,HORVU2Hr1G000090-E2-1-2;rank=1,2
	chr2H	ibsc	Exon	203786	203813	.	+	.	Parent=transcript:HORVU2Hr1G000090.8
	chr2H	ibsc	Exon	212407	213031	.	+	.	Parent=transcript:HORVU2Hr1G000090.8
	chr2H	ibsc	CDS	203786	203813	.	+	0	Parent=transcript:HORVU2Hr1G000090.8;ID=CDS:HORVU2Hr1G000090.8;Name=HORVU2Hr1G000090;protein_id=HORVU2Hr1G000090.8
	chr2H	ibsc	CDS	212407	212735	.	+	2	Parent=transcript:HORVU2Hr1G000090.8;ID=CDS:HORVU2Hr1G000090.8;Name=HORVU2Hr1G000090;protein_id=HORVU2Hr1G000090.8
	chr2H	ibsc	Three_prime_utr	212736	213031	.	+	.	Parent=transcript:HORVU2Hr1G000090.8;Name=Three_prime_utr
	chr2H	.	mRNA	207003	213166	.	+	.	Parent=gene:HORVU2Hr1G000090;ID=transcript:HORVU2Hr1G000090.9;Name=HORVU2Hr1G000090;biotype=protein_coding;transcript_id=HORVU2Hr1G000090.9;constitutive=0;ensembl_end_phase=1,-1;ensembl_phase=-1,1;exon_id=HORVU2Hr1G000090-E1-1-6,HORVU2Hr1G000090-E4;rank=1,2
	chr2H	ibsc	Five_prime_utr	207003	208700	.	+	.	Parent=transcript:HORVU2Hr1G000090.9;Name=Five_prime_utr
	chr2H	ibsc	Exon	207003	208815	.	+	.	Parent=transcript:HORVU2Hr1G000090.9
	chr2H	ibsc	Exon	212407	213166	.	+	.	Parent=transcript:HORVU2Hr1G000090.9
	chr2H	ibsc	CDS	208701	208815	.	+	0	Parent=transcript:HORVU2Hr1G000090.9;ID=CDS:HORVU2Hr1G000090.9;Name=HORVU2Hr1G000090;protein_id=HORVU2Hr1G000090.9
	chr2H	ibsc	CDS	212407	212735	.	+	2	Parent=transcript:HORVU2Hr1G000090.9;ID=CDS:HORVU2Hr1G000090.9;Name=HORVU2Hr1G000090;protein_id=HORVU2Hr1G000090.9
	chr2H	ibsc	Three_prime_utr	212736	213166	.	+	.	Parent=transcript:HORVU2Hr1G000090.9;Name=Three_prime_utr
	chr2H	.	mRNA	202779	208574	.	+	.	Parent=gene:HORVU2Hr1G000090;ID=transcript:HORVU2Hr1G000090.3;Name=HORVU2Hr1G000090;biotype=protein_coding;transcript_id=HORVU2Hr1G000090.3;constitutive=0;ensembl_end_phase=0,-1;ensembl_phase=-1,0;exon_id=HORVU2Hr1G000090-E1-1-4,HORVU2Hr1G000090-E2-1-4,HORVU2Hr1G000090-E3-1-2;rank=1,2,3
	chr2H	ibsc	Five_prime_utr	202779	202780	.	+	.	Parent=transcript:HORVU2Hr1G000090.3;Name=Five_prime_utr
	chr2H	.	Exon	202779	203128	.	+	.	Parent=transcript:HORVU2Hr1G000090.3
	chr2H	.	Exon	203448	203813	.	+	.	Parent=transcript:HORVU2Hr1G000090.3
	chr2H	.	Exon	208310	208574	.	+	.	Parent=transcript:HORVU2Hr1G000090.3
	chr2H	ibsc	CDS	202781	203128	.	+	0	Parent=transcript:HORVU2Hr1G000090.3;ID=CDS:HORVU2Hr1G000090.3;Name=HORVU2Hr1G000090;protein_id=HORVU2Hr1G000090.3
	chr2H	ibsc	CDS	203448	203813	.	+	0	Parent=transcript:HORVU2Hr1G000090.3;ID=CDS:HORVU2Hr1G000090.3;Name=HORVU2Hr1G000090;protein_id=HORVU2Hr1G000090.3
	chr2H	ibsc	CDS	208310	208312	.	+	0	Parent=transcript:HORVU2Hr1G000090.3;ID=CDS:HORVU2Hr1G000090.3;Name=HORVU2Hr1G000090;protein_id=HORVU2Hr1G000090.3
	chr2H	ibsc	Three_prime_utr	208313	208574	.	+	.	Parent=transcript:HORVU2Hr1G000090.3;Name=Three_prime_utr
	chr2H	.	mRNA	202842	205738	.	+	.	Parent=gene:HORVU2Hr1G000090;ID=transcript:HORVU2Hr1G000090.4;Name=HORVU2Hr1G000090;biotype=protein_coding;transcript_id=HORVU2Hr1G000090.4;constitutive=0;ensembl_end_phase=0,-1;ensembl_phase=-1,0;exon_id=HORVU2Hr1G000090-E1,HORVU2Hr1G000090-E2;rank=1,2
	chr2H	ibsc	Five_prime_utr	202842	202843	.	+	.	Parent=transcript:HORVU2Hr1G000090.4;Name=Five_prime_utr
	chr2H	ibsc	Exon	202842	203128	.	+	.	Parent=transcript:HORVU2Hr1G000090.4
	chr2H	ibsc	Exon	203468	205738	.	+	.	Parent=transcript:HORVU2Hr1G000090.4
	chr2H	ibsc	CDS	202844	203128	.	+	0	Parent=transcript:HORVU2Hr1G000090.4;ID=CDS:HORVU2Hr1G000090.4;Name=HORVU2Hr1G000090;protein_id=HORVU2Hr1G000090.4
	chr2H	ibsc	CDS	203468	203977	.	+	0	Parent=transcript:HORVU2Hr1G000090.4;ID=CDS:HORVU2Hr1G000090.4;Name=HORVU2Hr1G000090;protein_id=HORVU2Hr1G000090.4
	chr2H	ibsc	Three_prime_utr	203978	205738	.	+	.	Parent=transcript:HORVU2Hr1G000090.4;Name=Three_prime_utr
	chr2H	.	mRNA	202865	203737	.	+	.	Parent=gene:HORVU2Hr1G000090;ID=transcript:HORVU2Hr1G000090.5;Name=HORVU2Hr1G000090;biotype=protein_coding;transcript_id=HORVU2Hr1G000090.5;constitutive=0;ensembl_end_phase=0;ensembl_phase=0;exon_id=HORVU2Hr1G000090-E1-1-5,HORVU2Hr1G000090-E2-1-6;rank=1,2
	chr2H	ibsc	Exon	202865	203119	.	+	.	Parent=transcript:HORVU2Hr1G000090.5
	chr2H	ibsc	Exon	203459	203737	.	+	.	Parent=transcript:HORVU2Hr1G000090.5
	chr2H	ibsc	CDS	202865	203119	.	+	0	Parent=transcript:HORVU2Hr1G000090.5;ID=CDS:HORVU2Hr1G000090.5;Name=HORVU2Hr1G000090;protein_id=HORVU2Hr1G000090.5
	chr2H	ibsc	CDS	203459	203737	.	+	0	Parent=transcript:HORVU2Hr1G000090.5;ID=CDS:HORVU2Hr1G000090.5;Name=HORVU2Hr1G000090;protein_id=HORVU2Hr1G000090.5
	chr2H	.	mRNA	203475	212735	.	+	.	Parent=gene:HORVU2Hr1G000090;ID=transcript:HORVU2Hr1G000090.6;Name=HORVU2Hr1G000090;biotype=protein_coding;transcript_id=HORVU2Hr1G000090.6;constitutive=0;ensembl_end_phase=2,0;ensembl_phase=-1,2;exon_id=HORVU2Hr1G000090-E1-1-3,HORVU2Hr1G000090-E2-1-3,HORVU2Hr1G000090-E3-1-1;rank=1,2,3
	chr2H	ibsc	Five_prime_utr	203475	203475	.	+	.	Parent=transcript:HORVU2Hr1G000090.6;Name=Five_prime_utr
	chr2H	.	Exon	203475	203813	.	+	.	Parent=transcript:HORVU2Hr1G000090.6
	chr2H	.	Exon	208710	208808	.	+	.	Parent=transcript:HORVU2Hr1G000090.6
	chr2H	.	Exon	212396	212735	.	+	.	Parent=transcript:HORVU2Hr1G000090.6
	chr2H	ibsc	CDS	203476	203813	.	+	0	Parent=transcript:HORVU2Hr1G000090.6;ID=CDS:HORVU2Hr1G000090.6;Name=HORVU2Hr1G000090;protein_id=HORVU2Hr1G000090.6
	chr2H	ibsc	CDS	208710	208808	.	+	1	Parent=transcript:HORVU2Hr1G000090.6;ID=CDS:HORVU2Hr1G000090.6;Name=HORVU2Hr1G000090;protein_id=HORVU2Hr1G000090.6
	chr2H	ibsc	CDS	212396	212735	.	+	1	Parent=transcript:HORVU2Hr1G000090.6;ID=CDS:HORVU2Hr1G000090.6;Name=HORVU2Hr1G000090;protein_id=HORVU2Hr1G000090.6
	chr2H	.	mRNA	202388	205735	.	+	.	Parent=gene:HORVU2Hr1G000090;ID=transcript:HORVU2Hr1G000090.1;Name=HORVU2Hr1G000090;biotype=protein_coding;transcript_id=HORVU2Hr1G000090.1;constitutive=0;ensembl_end_phase=0,-1;ensembl_phase=-1,0;exon_id=HORVU2Hr1G000090-E1-1-1,HORVU2Hr1G000090-E2-1-5;rank=1,2
	chr2H	ibsc	Five_prime_utr	202388	202561	.	+	.	Parent=transcript:HORVU2Hr1G000090.1;Name=Five_prime_utr
	chr2H	ibsc	Exon	202388	203128	.	+	.	Parent=transcript:HORVU2Hr1G000090.1
	chr2H	ibsc	Exon	203451	205735	.	+	.	Parent=transcript:HORVU2Hr1G000090.1
	chr2H	ibsc	CDS	202562	203128	.	+	0	Parent=transcript:HORVU2Hr1G000090.1;ID=CDS:HORVU2Hr1G000090.1;Name=HORVU2Hr1G000090;protein_id=HORVU2Hr1G000090.1
	chr2H	ibsc	CDS	203451	203852	.	+	0	Parent=transcript:HORVU2Hr1G000090.1;ID=CDS:HORVU2Hr1G000090.1;Name=HORVU2Hr1G000090;protein_id=HORVU2Hr1G000090.1
	chr2H	ibsc	Three_prime_utr	203853	205735	.	+	.	Parent=transcript:HORVU2Hr1G000090.1;Name=Three_prime_utr
	chr2H	.	mRNA	202388	213166	.	+	.	Parent=gene:HORVU2Hr1G000090;ID=transcript:HORVU2Hr1G000090.2;Name=HORVU2Hr1G000090;biotype=protein_coding;transcript_id=HORVU2Hr1G000090.2;constitutive=0;ensembl_end_phase=0,1,-1;ensembl_phase=-1,0,1;exon_id=HORVU2Hr1G000090-E1-1-1,HORVU2Hr1G000090-E2-1-1,HORVU2Hr1G000090-E3,HORVU2Hr1G000090-E4;rank=1,2,3,4
	chr2H	ibsc	Five_prime_utr	202388	202561	.	+	.	Parent=transcript:HORVU2Hr1G000090.2;Name=Five_prime_utr
	chr2H	.	Exon	202388	203128	.	+	.	Parent=transcript:HORVU2Hr1G000090.2
	chr2H	.	Exon	203451	203813	.	+	.	Parent=transcript:HORVU2Hr1G000090.2
	chr2H	.	Exon	208710	208815	.	+	.	Parent=transcript:HORVU2Hr1G000090.2
	chr2H	.	Exon	212407	213166	.	+	.	Parent=transcript:HORVU2Hr1G000090.2
	chr2H	ibsc	CDS	202562	203128	.	+	0	Parent=transcript:HORVU2Hr1G000090.2;ID=CDS:HORVU2Hr1G000090.2;Name=HORVU2Hr1G000090;protein_id=HORVU2Hr1G000090.2
	chr2H	ibsc	CDS	203451	203813	.	+	0	Parent=transcript:HORVU2Hr1G000090.2;ID=CDS:HORVU2Hr1G000090.2;Name=HORVU2Hr1G000090;protein_id=HORVU2Hr1G000090.2
	chr2H	ibsc	CDS	208710	208815	.	+	0	Parent=transcript:HORVU2Hr1G000090.2;ID=CDS:HORVU2Hr1G000090.2;Name=HORVU2Hr1G000090;protein_id=HORVU2Hr1G000090.2
	chr2H	ibsc	CDS	212407	212735	.	+	2	Parent=transcript:HORVU2Hr1G000090.2;ID=CDS:HORVU2Hr1G000090.2;Name=HORVU2Hr1G000090;protein_id=HORVU2Hr1G000090.2
	chr2H	ibsc	Three_prime_utr	212736	213166	.	+	.	Parent=transcript:HORVU2Hr1G000090.2;Name=Three_prime_utr
	chr2H	ibsc	Gene	281277	441669	.	+	.	ID=gene:HORVU2Hr1G000130;Name=HORVU2Hr1G000130;biotype=protein_coding;gene_id=HORVU2Hr1G000130;logic_name=ibsc
	chr2H	.	mRNA	438808	441668	.	+	.	Parent=gene:HORVU2Hr1G000130;ID=transcript:HORVU2Hr1G000130.7;Name=HORVU2Hr1G000130;biotype=protein_coding;transcript_id=HORVU2Hr1G000130.7;constitutive=0;ensembl_end_phase=2,-1;ensembl_phase=-1,2;exon_id=HORVU2Hr1G000130-E1,HORVU2Hr1G000130-E2;rank=1,2
	chr2H	ibsc	Five_prime_utr	438808	439069	.	+	.	Parent=transcript:HORVU2Hr1G000130.7;Name=Five_prime_utr
	chr2H	ibsc	Exon	438808	439161	.	+	.	Parent=transcript:HORVU2Hr1G000130.7
	chr2H	ibsc	Exon	440163	441668	.	+	.	Parent=transcript:HORVU2Hr1G000130.7
	chr2H	ibsc	CDS	439070	439161	.	+	0	Parent=transcript:HORVU2Hr1G000130.7;ID=CDS:HORVU2Hr1G000130.7;Name=HORVU2Hr1G000130;protein_id=HORVU2Hr1G000130.7
	chr2H	ibsc	CDS	440163	441018	.	+	1	Parent=transcript:HORVU2Hr1G000130.7;ID=CDS:HORVU2Hr1G000130.7;Name=HORVU2Hr1G000130;protein_id=HORVU2Hr1G000130.7
	chr2H	ibsc	Three_prime_utr	441019	441668	.	+	.	Parent=transcript:HORVU2Hr1G000130.7;Name=Three_prime_utr
	chr2H	.	mRNA	438775	441669	.	+	.	Parent=gene:HORVU2Hr1G000130;ID=transcript:HORVU2Hr1G000130.6;Name=HORVU2Hr1G000130;biotype=protein_coding;transcript_id=HORVU2Hr1G000130.6;constitutive=0;ensembl_end_phase=2,-1;ensembl_phase=-1,2;exon_id=HORVU2Hr1G000130-E1-1-5,HORVU2Hr1G000130-E2-1-4;rank=1,2
	chr2H	ibsc	Five_prime_utr	438775	439069	.	+	.	Parent=transcript:HORVU2Hr1G000130.6;Name=Five_prime_utr
	chr2H	ibsc	Exon	438775	439161	.	+	.	Parent=transcript:HORVU2Hr1G000130.6
	chr2H	ibsc	Exon	440166	441669	.	+	.	Parent=transcript:HORVU2Hr1G000130.6
	chr2H	ibsc	CDS	439070	439161	.	+	0	Parent=transcript:HORVU2Hr1G000130.6;ID=CDS:HORVU2Hr1G000130.6;Name=HORVU2Hr1G000130;protein_id=HORVU2Hr1G000130.6
	chr2H	ibsc	CDS	440166	441018	.	+	1	Parent=transcript:HORVU2Hr1G000130.6;ID=CDS:HORVU2Hr1G000130.6;Name=HORVU2Hr1G000130;protein_id=HORVU2Hr1G000130.6
	chr2H	ibsc	Three_prime_utr	441019	441669	.	+	.	Parent=transcript:HORVU2Hr1G000130.6;Name=Three_prime_utr
	chr2H	.	mRNA	438775	441669	.	+	.	Parent=gene:HORVU2Hr1G000130;ID=transcript:HORVU2Hr1G000130.5;Name=HORVU2Hr1G000130;biotype=protein_coding;transcript_id=HORVU2Hr1G000130.5;constitutive=0;ensembl_end_phase=0,-1;ensembl_phase=0;exon_id=HORVU2Hr1G000130-E1-1-1,HORVU2Hr1G000130-E2-1-1;rank=1,2
	chr2H	ibsc	Exon	438775	439167	.	+	.	Parent=transcript:HORVU2Hr1G000130.5
	chr2H	ibsc	Exon	440167	441669	.	+	.	Parent=transcript:HORVU2Hr1G000130.5
	chr2H	ibsc	CDS	438775	439167	.	+	0	Parent=transcript:HORVU2Hr1G000130.5;ID=CDS:HORVU2Hr1G000130.5;Name=HORVU2Hr1G000130;protein_id=HORVU2Hr1G000130.5
	chr2H	ibsc	CDS	440167	441018	.	+	0	Parent=transcript:HORVU2Hr1G000130.5;ID=CDS:HORVU2Hr1G000130.5;Name=HORVU2Hr1G000130;protein_id=HORVU2Hr1G000130.5
	chr2H	ibsc	Three_prime_utr	441019	441669	.	+	.	Parent=transcript:HORVU2Hr1G000130.5;Name=Three_prime_utr
	chr2H	.	mRNA	438769	441652	.	+	.	Parent=gene:HORVU2Hr1G000130;ID=transcript:HORVU2Hr1G000130.4;Name=HORVU2Hr1G000130;biotype=protein_coding;transcript_id=HORVU2Hr1G000130.4;constitutive=0;ensembl_end_phase=0,-1;ensembl_phase=-1,0;exon_id=HORVU2Hr1G000130-E1-1-3,HORVU2Hr1G000130-E2-1-2;rank=1,2
	chr2H	ibsc	Five_prime_utr	438769	439069	.	+	.	Parent=transcript:HORVU2Hr1G000130.4;Name=Five_prime_utr
	chr2H	ibsc	Exon	438769	439162	.	+	.	Parent=transcript:HORVU2Hr1G000130.4
	chr2H	ibsc	Exon	440167	441652	.	+	.	Parent=transcript:HORVU2Hr1G000130.4
	chr2H	ibsc	CDS	439070	439162	.	+	0	Parent=transcript:HORVU2Hr1G000130.4;ID=CDS:HORVU2Hr1G000130.4;Name=HORVU2Hr1G000130;protein_id=HORVU2Hr1G000130.4
	chr2H	ibsc	CDS	440167	441018	.	+	0	Parent=transcript:HORVU2Hr1G000130.4;ID=CDS:HORVU2Hr1G000130.4;Name=HORVU2Hr1G000130;protein_id=HORVU2Hr1G000130.4
	chr2H	ibsc	Three_prime_utr	441019	441652	.	+	.	Parent=transcript:HORVU2Hr1G000130.4;Name=Three_prime_utr
	chr2H	.	mRNA	438473	441018	.	+	.	Parent=gene:HORVU2Hr1G000130;ID=transcript:HORVU2Hr1G000130.3;Name=HORVU2Hr1G000130;biotype=protein_coding;transcript_id=HORVU2Hr1G000130.3;constitutive=0;ensembl_end_phase=-1,0;ensembl_phase=-1,0;exon_id=HORVU2Hr1G000130-E1-1-6,HORVU2Hr1G000130-E2-1-5,HORVU2Hr1G000130-E3-1;rank=1,2,3
	chr2H	ibsc	Five_prime_utr	438473	439161	.	+	.	Parent=transcript:HORVU2Hr1G000130.3;Name=Five_prime_utr
	chr2H	ibsc	Five_prime_utr	439675	439679	.	+	.	Parent=transcript:HORVU2Hr1G000130.3;Name=Five_prime_utr
	chr2H	.	Exon	438473	439161	.	+	.	Parent=transcript:HORVU2Hr1G000130.3
	chr2H	.	Exon	439675	439685	.	+	.	Parent=transcript:HORVU2Hr1G000130.3
	chr2H	.	Exon	440167	441018	.	+	.	Parent=transcript:HORVU2Hr1G000130.3
	chr2H	ibsc	CDS	439680	439685	.	+	0	Parent=transcript:HORVU2Hr1G000130.3;ID=CDS:HORVU2Hr1G000130.3;Name=HORVU2Hr1G000130;protein_id=HORVU2Hr1G000130.3
	chr2H	ibsc	CDS	440167	441018	.	+	0	Parent=transcript:HORVU2Hr1G000130.3;ID=CDS:HORVU2Hr1G000130.3;Name=HORVU2Hr1G000130;protein_id=HORVU2Hr1G000130.3
	chr2H	.	mRNA	281375	441651	.	+	.	Parent=gene:HORVU2Hr1G000130;ID=transcript:HORVU2Hr1G000130.2;Name=HORVU2Hr1G000130;biotype=protein_coding;transcript_id=HORVU2Hr1G000130.2;constitutive=0;ensembl_end_phase=2,0,-1;ensembl_phase=-1,2,0;exon_id=HORVU2Hr1G000130-E1-1-4,HORVU2Hr1G000130-E2-1-3,HORVU2Hr1G000130-E3;rank=1,2,3
	chr2H	ibsc	Five_prime_utr	281375	281499	.	+	.	Parent=transcript:HORVU2Hr1G000130.2;Name=Five_prime_utr
	chr2H	.	Exon	281375	281780	.	+	.	Parent=transcript:HORVU2Hr1G000130.2
	chr2H	.	Exon	438765	439161	.	+	.	Parent=transcript:HORVU2Hr1G000130.2
	chr2H	.	Exon	440167	441651	.	+	.	Parent=transcript:HORVU2Hr1G000130.2
	chr2H	ibsc	CDS	281500	281780	.	+	0	Parent=transcript:HORVU2Hr1G000130.2;ID=CDS:HORVU2Hr1G000130.2;Name=HORVU2Hr1G000130;protein_id=HORVU2Hr1G000130.2
	chr2H	ibsc	CDS	438765	439161	.	+	1	Parent=transcript:HORVU2Hr1G000130.2;ID=CDS:HORVU2Hr1G000130.2;Name=HORVU2Hr1G000130;protein_id=HORVU2Hr1G000130.2
	chr2H	ibsc	CDS	440167	441018	.	+	0	Parent=transcript:HORVU2Hr1G000130.2;ID=CDS:HORVU2Hr1G000130.2;Name=HORVU2Hr1G000130;protein_id=HORVU2Hr1G000130.2
	chr2H	ibsc	Three_prime_utr	441019	441651	.	+	.	Parent=transcript:HORVU2Hr1G000130.2;Name=Three_prime_utr
	chr2H	.	mRNA	281277	281716	.	+	.	Parent=gene:HORVU2Hr1G000130;ID=transcript:HORVU2Hr1G000130.1;Name=HORVU2Hr1G000130;biotype=protein_coding;transcript_id=HORVU2Hr1G000130.1;constitutive=0;ensembl_end_phase=-1;ensembl_phase=-1;exon_id=HORVU2Hr1G000130-E1-1-7;rank=1
	chr2H	ibsc	Five_prime_utr	281277	281499	.	+	.	Parent=transcript:HORVU2Hr1G000130.1;Name=Five_prime_utr
	chr2H	.	Exon	281277	281716	.	+	.	Parent=transcript:HORVU2Hr1G000130.1
	chr2H	ibsc	CDS	281500	281715	.	+	0	Parent=transcript:HORVU2Hr1G000130.1;ID=CDS:HORVU2Hr1G000130.1;Name=HORVU2Hr1G000130;protein_id=HORVU2Hr1G000130.1
	chr2H	ibsc	Three_prime_utr	281716	281716	.	+	.	Parent=transcript:HORVU2Hr1G000130.1;Name=Three_prime_utr
	chr2H	.	mRNA	440136	441667	.	+	.	Parent=gene:HORVU2Hr1G000130;ID=transcript:HORVU2Hr1G000130.9;Name=HORVU2Hr1G000130;biotype=protein_coding;transcript_id=HORVU2Hr1G000130.9;constitutive=0;ensembl_end_phase=-1;ensembl_phase=-1;exon_id=HORVU2Hr1G000130-E1-1-2;rank=1
	chr2H	ibsc	Five_prime_utr	440136	440136	.	+	.	Parent=transcript:HORVU2Hr1G000130.9;Name=Five_prime_utr
	chr2H	.	Exon	440136	441667	.	+	.	Parent=transcript:HORVU2Hr1G000130.9
	chr2H	ibsc	CDS	440137	441018	.	+	0	Parent=transcript:HORVU2Hr1G000130.9;ID=CDS:HORVU2Hr1G000130.9;Name=HORVU2Hr1G000130;protein_id=HORVU2Hr1G000130.9
	chr2H	ibsc	Three_prime_utr	441019	441667	.	+	.	Parent=transcript:HORVU2Hr1G000130.9;Name=Three_prime_utr
	chr2H	.	mRNA	438842	441549	.	+	.	Parent=gene:HORVU2Hr1G000130;ID=transcript:HORVU2Hr1G000130.8;Name=HORVU2Hr1G000130;biotype=protein_coding;transcript_id=HORVU2Hr1G000130.8;constitutive=0;ensembl_end_phase=2,-1;ensembl_phase=-1,2;exon_id=HORVU2Hr1G000130-E1-1-8,HORVU2Hr1G000130-E2-1-6;rank=1,2
	chr2H	ibsc	Five_prime_utr	438842	438843	.	+	.	Parent=transcript:HORVU2Hr1G000130.8;Name=Five_prime_utr
	chr2H	ibsc	Exon	438842	439163	.	+	.	Parent=transcript:HORVU2Hr1G000130.8
	chr2H	ibsc	Exon	440169	441549	.	+	.	Parent=transcript:HORVU2Hr1G000130.8
	chr2H	ibsc	CDS	438844	439163	.	+	0	Parent=transcript:HORVU2Hr1G000130.8;ID=CDS:HORVU2Hr1G000130.8;Name=HORVU2Hr1G000130;protein_id=HORVU2Hr1G000130.8
	chr2H	ibsc	CDS	440169	441018	.	+	1	Parent=transcript:HORVU2Hr1G000130.8;ID=CDS:HORVU2Hr1G000130.8;Name=HORVU2Hr1G000130;protein_id=HORVU2Hr1G000130.8
	chr2H	ibsc	Three_prime_utr	441019	441549	.	+	.	Parent=transcript:HORVU2Hr1G000130.8;Name=Three_prime_utr
	chr2H	ibsc	Gene	303703	304763	.	+	.	ID=gene:HORVU2Hr1G000140;Name=HORVU2Hr1G000140;biotype=protein_coding;gene_id=HORVU2Hr1G000140;logic_name=ibsc
	chr2H	.	mRNA	303703	304763	.	+	.	Parent=gene:HORVU2Hr1G000140;ID=transcript:HORVU2Hr1G000140.1;Name=HORVU2Hr1G000140;biotype=protein_coding;transcript_id=HORVU2Hr1G000140.1;constitutive=0;ensembl_end_phase=0;ensembl_phase=-1,0;exon_id=HORVU2Hr1G000140-E1-1-2,HORVU2Hr1G000140-E2-1;rank=1,2
	chr2H	ibsc	Five_prime_utr	303703	304142	.	+	.	Parent=transcript:HORVU2Hr1G000140.1;Name=Five_prime_utr
	chr2H	ibsc	Exon	303703	304451	.	+	.	Parent=transcript:HORVU2Hr1G000140.1
	chr2H	ibsc	Exon	304746	304763	.	+	.	Parent=transcript:HORVU2Hr1G000140.1
	chr2H	ibsc	CDS	304143	304451	.	+	0	Parent=transcript:HORVU2Hr1G000140.1;ID=CDS:HORVU2Hr1G000140.1;Name=HORVU2Hr1G000140;protein_id=HORVU2Hr1G000140.1
	chr2H	ibsc	CDS	304746	304763	.	+	0	Parent=transcript:HORVU2Hr1G000140.1;ID=CDS:HORVU2Hr1G000140.1;Name=HORVU2Hr1G000140;protein_id=HORVU2Hr1G000140.1
	chr2H	.	mRNA	303733	304670	.	+	.	Parent=gene:HORVU2Hr1G000140;ID=transcript:HORVU2Hr1G000140.2;Name=HORVU2Hr1G000140;biotype=protein_coding;transcript_id=HORVU2Hr1G000140.2;constitutive=0;ensembl_end_phase=0,-1;ensembl_phase=-1,0;exon_id=HORVU2Hr1G000140-E1,HORVU2Hr1G000140-E2;rank=1,2
	chr2H	ibsc	Five_prime_utr	303733	304142	.	+	.	Parent=transcript:HORVU2Hr1G000140.2;Name=Five_prime_utr
	chr2H	ibsc	Exon	303733	304451	.	+	.	Parent=transcript:HORVU2Hr1G000140.2
	chr2H	ibsc	Exon	304597	304670	.	+	.	Parent=transcript:HORVU2Hr1G000140.2
	chr2H	ibsc	CDS	304143	304451	.	+	0	Parent=transcript:HORVU2Hr1G000140.2;ID=CDS:HORVU2Hr1G000140.2;Name=HORVU2Hr1G000140;protein_id=HORVU2Hr1G000140.2
	chr2H	ibsc	CDS	304597	304668	.	+	0	Parent=transcript:HORVU2Hr1G000140.2;ID=CDS:HORVU2Hr1G000140.2;Name=HORVU2Hr1G000140;protein_id=HORVU2Hr1G000140.2
	chr2H	ibsc	Three_prime_utr	304669	304670	.	+	.	Parent=transcript:HORVU2Hr1G000140.2;Name=Three_prime_utr
	chr2H	.	mRNA	303954	304483	.	+	.	Parent=gene:HORVU2Hr1G000140;ID=transcript:HORVU2Hr1G000140.3;Name=HORVU2Hr1G000140;biotype=protein_coding;transcript_id=HORVU2Hr1G000140.3;constitutive=0;ensembl_end_phase=-1;ensembl_phase=0;exon_id=HORVU2Hr1G000140-E1-1-1;rank=1
	chr2H	.	Exon	303954	304483	.	+	.	Parent=transcript:HORVU2Hr1G000140.3
	chr2H	ibsc	CDS	303954	304481	.	+	0	Parent=transcript:HORVU2Hr1G000140.3;ID=CDS:HORVU2Hr1G000140.3;Name=HORVU2Hr1G000140;protein_id=HORVU2Hr1G000140.3
	chr2H	ibsc	Three_prime_utr	304482	304483	.	+	.	Parent=transcript:HORVU2Hr1G000140.3;Name=Three_prime_utr
	chr2H	ibsc	Gene	555110	557071	.	+	.	ID=gene:HORVU2Hr1G000150;Name=HORVU2Hr1G000150;biotype=protein_coding;gene_id=HORVU2Hr1G000150;logic_name=ibsc
	chr2H	.	mRNA	555110	557071	.	+	.	Parent=gene:HORVU2Hr1G000150;ID=transcript:HORVU2Hr1G000150.1;Name=HORVU2Hr1G000150;biotype=protein_coding;transcript_id=HORVU2Hr1G000150.1;constitutive=1;ensembl_end_phase=0;ensembl_phase=0;exon_id=HORVU2Hr1G000150-E1;rank=1
	chr2H	.	Exon	555110	557071	.	+	.	Parent=transcript:HORVU2Hr1G000150.1
	chr2H	ibsc	CDS	555110	557071	.	+	0	Parent=transcript:HORVU2Hr1G000150.1;ID=CDS:HORVU2Hr1G000150.1;Name=HORVU2Hr1G000150;protein_id=HORVU2Hr1G000150.1
	chr2H	ibsc	Gene	573970	597170	.	+	.	ID=gene:HORVU2Hr1G000160;Name=HORVU2Hr1G000160;biotype=protein_coding;gene_id=HORVU2Hr1G000160;logic_name=ibsc
	chr2H	.	mRNA	574243	576804	.	+	.	Parent=gene:HORVU2Hr1G000160;ID=transcript:HORVU2Hr1G000160.2;Name=HORVU2Hr1G000160;biotype=protein_coding;transcript_id=HORVU2Hr1G000160.2;constitutive=0;ensembl_end_phase=0;ensembl_phase=0;exon_id=HORVU2Hr1G000160-E1;rank=1
	chr2H	.	Exon	574243	576804	.	+	.	Parent=transcript:HORVU2Hr1G000160.2
	chr2H	ibsc	CDS	574243	576804	.	+	0	Parent=transcript:HORVU2Hr1G000160.2;ID=CDS:HORVU2Hr1G000160.2;Name=HORVU2Hr1G000160;protein_id=HORVU2Hr1G000160.2
	chr2H	.	mRNA	573970	597170	.	+	.	Parent=gene:HORVU2Hr1G000160;ID=transcript:HORVU2Hr1G000160.1;Name=HORVU2Hr1G000160;biotype=protein_coding;transcript_id=HORVU2Hr1G000160.1;constitutive=0;ensembl_end_phase=0;ensembl_phase=0;exon_id=HORVU2Hr1G000160-E1-1,HORVU2Hr1G000160-E2;rank=1,2
	chr2H	ibsc	Exon	573970	575175	.	+	.	Parent=transcript:HORVU2Hr1G000160.1
	chr2H	ibsc	Exon	596028	597170	.	+	.	Parent=transcript:HORVU2Hr1G000160.1
	chr2H	ibsc	CDS	573970	575175	.	+	0	Parent=transcript:HORVU2Hr1G000160.1;ID=CDS:HORVU2Hr1G000160.1;Name=HORVU2Hr1G000160;protein_id=HORVU2Hr1G000160.1
	chr2H	ibsc	CDS	596028	597170	.	+	0	Parent=transcript:HORVU2Hr1G000160.1;ID=CDS:HORVU2Hr1G000160.1;Name=HORVU2Hr1G000160;protein_id=HORVU2Hr1G000160.1
	chr2H	ibsc	Gene	607918	610616	.	-	.	ID=gene:HORVU2Hr1G000170;Name=HORVU2Hr1G000170;biotype=protein_coding;gene_id=HORVU2Hr1G000170;logic_name=ibsc
	chr2H	.	mRNA	607918	609884	.	-	.	Parent=gene:HORVU2Hr1G000170;ID=transcript:HORVU2Hr1G000170.1;Name=HORVU2Hr1G000170;biotype=protein_coding;transcript_id=HORVU2Hr1G000170.1;constitutive=0;ensembl_end_phase=0;ensembl_phase=-1;exon_id=HORVU2Hr1G000170-E1-1;rank=1
	chr2H	ibsc	Five_prime_utr	609511	609884	.	-	.	Parent=transcript:HORVU2Hr1G000170.1;Name=Five_prime_utr
	chr2H	.	Exon	607918	609884	.	-	.	Parent=transcript:HORVU2Hr1G000170.1
	chr2H	ibsc	CDS	607918	609510	.	-	0	Parent=transcript:HORVU2Hr1G000170.1;ID=CDS:HORVU2Hr1G000170.1;Name=HORVU2Hr1G000170;protein_id=HORVU2Hr1G000170.1
	chr2H	.	mRNA	608405	610616	.	-	.	Parent=gene:HORVU2Hr1G000170;ID=transcript:HORVU2Hr1G000170.2;Name=HORVU2Hr1G000170;biotype=protein_coding;transcript_id=HORVU2Hr1G000170.2;constitutive=0;ensembl_end_phase=-1;ensembl_phase=-1;exon_id=HORVU2Hr1G000170-E1;rank=1
	chr2H	ibsc	Five_prime_utr	609511	610616	.	-	.	Parent=transcript:HORVU2Hr1G000170.2;Name=Five_prime_utr
	chr2H	.	Exon	608405	610616	.	-	.	Parent=transcript:HORVU2Hr1G000170.2
	chr2H	ibsc	CDS	608407	609510	.	-	0	Parent=transcript:HORVU2Hr1G000170.2;ID=CDS:HORVU2Hr1G000170.2;Name=HORVU2Hr1G000170;protein_id=HORVU2Hr1G000170.2
	chr2H	ibsc	Three_prime_utr	608405	608406	.	-	.	Parent=transcript:HORVU2Hr1G000170.2;Name=Three_prime_utr
	chr2H	ibsc	Gene	619057	624665	.	+	.	ID=gene:HORVU2Hr1G000180;Name=HORVU2Hr1G000180;biotype=protein_coding;gene_id=HORVU2Hr1G000180;logic_name=ibsc
	chr2H	.	mRNA	619057	624665	.	+	.	Parent=gene:HORVU2Hr1G000180;ID=transcript:HORVU2Hr1G000180.1;Name=HORVU2Hr1G000180;biotype=protein_coding;transcript_id=HORVU2Hr1G000180.1;constitutive=0;ensembl_end_phase=0;ensembl_phase=-1,0;exon_id=HORVU2Hr1G000180-E1,HORVU2Hr1G000180-E2;rank=1,2
	chr2H	ibsc	Five_prime_utr	619057	619058	.	+	.	Parent=transcript:HORVU2Hr1G000180.1;Name=Five_prime_utr
	chr2H	ibsc	Exon	619057	620849	.	+	.	Parent=transcript:HORVU2Hr1G000180.1
	chr2H	ibsc	Exon	624330	624665	.	+	.	Parent=transcript:HORVU2Hr1G000180.1
	chr2H	ibsc	CDS	619059	620849	.	+	0	Parent=transcript:HORVU2Hr1G000180.1;ID=CDS:HORVU2Hr1G000180.1;Name=HORVU2Hr1G000180;protein_id=HORVU2Hr1G000180.1
	chr2H	ibsc	CDS	624330	624665	.	+	0	Parent=transcript:HORVU2Hr1G000180.1;ID=CDS:HORVU2Hr1G000180.1;Name=HORVU2Hr1G000180;protein_id=HORVU2Hr1G000180.1
	chr2H	.	mRNA	619212	621173	.	+	.	Parent=gene:HORVU2Hr1G000180;ID=transcript:HORVU2Hr1G000180.2;Name=HORVU2Hr1G000180;biotype=protein_coding;transcript_id=HORVU2Hr1G000180.2;constitutive=0;ensembl_end_phase=0;ensembl_phase=0;exon_id=HORVU2Hr1G000180-E1-1;rank=1
	chr2H	.	Exon	619212	621173	.	+	.	Parent=transcript:HORVU2Hr1G000180.2
	chr2H	ibsc	CDS	619212	621173	.	+	0	Parent=transcript:HORVU2Hr1G000180.2;ID=CDS:HORVU2Hr1G000180.2;Name=HORVU2Hr1G000180;protein_id=HORVU2Hr1G000180.2
	chr2H	ibsc	Gene	622980	712161	.	+	.	ID=gene:HORVU2Hr1G000190;Name=HORVU2Hr1G000190;biotype=protein_coding;gene_id=HORVU2Hr1G000190;logic_name=ibsc
	chr2H	.	mRNA	622980	710901	.	+	.	Parent=gene:HORVU2Hr1G000190;ID=transcript:HORVU2Hr1G000190.1;Name=HORVU2Hr1G000190;biotype=protein_coding;transcript_id=HORVU2Hr1G000190.1;constitutive=0;ensembl_end_phase=-1,2,1;ensembl_phase=-1,2,1;exon_id=HORVU2Hr1G000190-E1,HORVU2Hr1G000190-E2,HORVU2Hr1G000190-E3,HORVU2Hr1G000190-E4,HORVU2Hr1G000190-E5,HORVU2Hr1G000190-E6;rank=1,2,3,4,5,6
	chr2H	ibsc	Five_prime_utr	622980	623188	.	+	.	Parent=transcript:HORVU2Hr1G000190.1;Name=Five_prime_utr
	chr2H	ibsc	Five_prime_utr	623299	623382	.	+	.	Parent=transcript:HORVU2Hr1G000190.1;Name=Five_prime_utr
	chr2H	ibsc	Five_prime_utr	623557	623731	.	+	.	Parent=transcript:HORVU2Hr1G000190.1;Name=Five_prime_utr
	chr2H	ibsc	Five_prime_utr	652456	652658	.	+	.	Parent=transcript:HORVU2Hr1G000190.1;Name=Five_prime_utr
	chr2H	.	Exon	622980	623188	.	+	.	Parent=transcript:HORVU2Hr1G000190.1
	chr2H	.	Exon	623299	623382	.	+	.	Parent=transcript:HORVU2Hr1G000190.1
	chr2H	.	Exon	623557	623731	.	+	.	Parent=transcript:HORVU2Hr1G000190.1
	chr2H	.	Exon	652456	653575	.	+	.	Parent=transcript:HORVU2Hr1G000190.1
	chr2H	.	Exon	710351	710805	.	+	.	Parent=transcript:HORVU2Hr1G000190.1
	chr2H	.	Exon	710814	710901	.	+	.	Parent=transcript:HORVU2Hr1G000190.1
	chr2H	ibsc	CDS	652659	653575	.	+	0	Parent=transcript:HORVU2Hr1G000190.1;ID=CDS:HORVU2Hr1G000190.1;Name=HORVU2Hr1G000190;protein_id=HORVU2Hr1G000190.1
	chr2H	ibsc	CDS	710351	710805	.	+	1	Parent=transcript:HORVU2Hr1G000190.1;ID=CDS:HORVU2Hr1G000190.1;Name=HORVU2Hr1G000190;protein_id=HORVU2Hr1G000190.1
	chr2H	ibsc	CDS	710814	710815	.	+	2	Parent=transcript:HORVU2Hr1G000190.1;ID=CDS:HORVU2Hr1G000190.1;Name=HORVU2Hr1G000190;protein_id=HORVU2Hr1G000190.1
	chr2H	ibsc	Three_prime_utr	710816	710901	.	+	.	Parent=transcript:HORVU2Hr1G000190.1;Name=Three_prime_utr
	chr2H	.	mRNA	693030	712161	.	+	.	Parent=gene:HORVU2Hr1G000190;ID=transcript:HORVU2Hr1G000190.2;Name=HORVU2Hr1G000190;biotype=protein_coding;transcript_id=HORVU2Hr1G000190.2;constitutive=0;ensembl_end_phase=-1,0;ensembl_phase=-1,0;exon_id=HORVU2Hr1G000190-E1-1,HORVU2Hr1G000190-E2-1,HORVU2Hr1G000190-E3-1;rank=1,2,3
	chr2H	ibsc	Five_prime_utr	693030	693140	.	+	.	Parent=transcript:HORVU2Hr1G000190.2;Name=Five_prime_utr
	chr2H	ibsc	Five_prime_utr	693407	693501	.	+	.	Parent=transcript:HORVU2Hr1G000190.2;Name=Five_prime_utr
	chr2H	.	Exon	693030	693140	.	+	.	Parent=transcript:HORVU2Hr1G000190.2
	chr2H	.	Exon	693407	693513	.	+	.	Parent=transcript:HORVU2Hr1G000190.2
	chr2H	.	Exon	709170	712161	.	+	.	Parent=transcript:HORVU2Hr1G000190.2
	chr2H	ibsc	CDS	693502	693513	.	+	0	Parent=transcript:HORVU2Hr1G000190.2;ID=CDS:HORVU2Hr1G000190.2;Name=HORVU2Hr1G000190;protein_id=HORVU2Hr1G000190.2
[truncated: 631,571+ more rows]
