# Supplementary material for: Genetic analysis reveals four interacting loci underlying awn trait diversity in barley (Hordeum vulgare)
Source: Sci Rep. 2020 Jul 27;10:12535. doi: 10.1038/s41598-020-69335-x (PMC7385259; doi:10.1038/s41598-020-69335-x)
Supplement: Supplementary file 3 — Supplementary Table 2. [file 41598_2020_69335_MOESM3_ESM.xlsx]

## Sheet: Barley DNA Markers
Interactions of four genetic loci underlying awn diversity and linkage between awnness and row type in barley (Hordeum vulgare)
Biguang Huang, Daiqing Huang, Zonglie Hong, Swithin Omosuwa Owie, Weiren Wu
Supplementary Table S2-Barley2H_genetic map_2016. B1 homolog (58 cM) and Vrs1 (79 cM) are highlighted.
This table data is from the barley DNA marker database,http://153.126.143.92/cgi-bin/gb4/map_viewer_v04.cgi
	Name	bp	cM	Barley Full Length(FL) cDNA			Barley EST map	SNP marker(on Infinium)
							[download(csv)]
				BarleyFL(36)	Score to locus	E-val	Marker ID	bp	2-row	Hulled	Hull-less
	MLOC_64195.14	0	0	NIASHv1010L11	2789 bits (1510)	0
	MLOC_12524.2	0	0
	MLOC_388.2	0	0
	MLOC_22072.1	0	0	FLOUbaf63b01	1138 bits (616)	0		3070	2020-05-05	2020-05-05	2020-11-11
	AK373122	0	0	NIASHv3021L08	5827 bits (3155)	0		728	2020-02-02	2020-04-04	2020-11-11
	AK370295	0	0	NIASHv2108G05	3504 bits (1897)	0		1714	2020-03-03	2020-05-05	2020-02-02
	MLOC_22074.1	0	0	NIASHv1039F01	488 bits (264)	1e-137		1926	2020-06-06	2020-05-05	2020-11-11
	MLOC_78623.1	0	0
	MLOC_22073.1	0	0
	AK361281	0	0	NIASHv1136M02	2885 bits (1562)	0
	MLOC_50798.2	737800	0	NIASHv2060E05	108 bits (58)	3e-23
	AK376324	737800	0	NIASHv3120N18	6244 bits (3381)	0		201	2020-02-02	2020-04-04	2020-10-10
	MLOC_57447.1	737800	0
	MLOC_57445.1	737800	0
	AK366112	737800	0	NIASHv2040G21	5470 bits (2962)	0		2440	2020-08-08	2020-05-05	2020-04-04
	MLOC_53570.1	737800	0
	MLOC_68292.1	737800	0
	MLOC_70916.2	737800	0	FLOUbaf147l18	1596 bits (864)	0		3249	2020-06-06	2020-07-07	2020-11-11
	MLOC_31583.1	737800	0	FLOUbaf147l18	420 bits (227)	7e-117		3249	2020-06-06	2020-07-07	2020-11-11
	AK249371.1	737800	0	FLOUbaf34g13	2523 bits (1366)	0
	MLOC_59391.1	737800	0	NIASHv1034K06	660 bits (357)	0
	AK357453	737800	0	NIASHv1053N04	2700 bits (1462)	0
	AK362635	1370200	0	NIASHv2009A04	7147 bits (3870)	0	k07543	563	2020-03-03	2020-03-03	2020-09-09
	MLOC_50056.1	1370200	0
	AK250660.1	1370200	0	FLOUbaf87k14	2412 bits (1306)	0	k03450
	AK374116	1370200	0.75543	NIASHv3054M01	5480 bits (2967)	0
	MLOC_14496.1	1370200	0.75543	NIASHv2149P24	1685 bits (912)	0
	MLOC_34382.5	1370200	1.13314	NIASHv3147J21	941 bits (509)	0		1593	2020-03-03	2020-05-05	2020-02-02
	MLOC_24729.1	1370200	1.13314	FLOUbaf63b01	1323 bits (716)	0		3070	2020-05-05	2020-05-05	2020-11-11
	MLOC_23781.1	1370200	1.13314
	AK366661	1370200	1.13314	NIASHv2045H09	3181 bits (1722)	0		1416	2020-03-03	2020-02-02	2020-03-03
	AK356424	1370200	1.13314	NIASHv1034K06	2230 bits (1207)	0
	MLOC_48053.1	1370200	1.13314
	MLOC_50732.1	1370200	1.13314	NIASHv1064E11	231 bits (125)	6e-60		679	2020-02-02	2020-03-03	2020-10-10
	MLOC_34383.1	1370200	1.13314
	MLOC_80142.1	1370200	1.13314	FLOUbaf63b01	1375 bits (744)	0		3070	2020-05-05	2020-05-05	2020-11-11
	MLOC_59351.4	1370200	1.13314	FLOUbaf147l18	1960 bits (1061)	0		3249	2020-06-06	2020-07-07	2020-11-11
	AK371259	1370200	1.13314	NIASHv2129D07	6335 bits (3430)	0
	AK373631	1370200	1.51086	NIASHv3037J07	6811 bits (3688)	0		3442	2020-10-10	2020-04-04	2020-11-11
	MLOC_44819.1	1370200	1.66431	NIASHv3019B17	1413 bits (765)	0		579	2020-04-04	2020-02-02	2020-05-05
	MLOC_53605.1	1370200	1.69972	NIASHv1009A10	65.8 bits (35)	1e-09		81	2020-02-02	2020-04-04	2020-02-02
	AK371457	1370200	1.983	NIASHv2134I24	3864 bits (2092)	0		1063	2020-09-09	2020-05-05	2020-04-04
	MLOC_1192.1	1501640	2.12465	NIASHv2026P13	1718 bits (930)	0		3583	2020-03-03	2020-07-07	2020-09-09
	AK373499	1501640	2.12465	NIASHv3033A02	3190 bits (1727)	0
	MLOC_68584.1	1501640	2.12465	NIASHv2013F21	1323 bits (716)	0		2073	2020-03-03	2020-03-03	2020-10-10
	MLOC_20000.1	1501640	2.12465	NIASHv3125O16	259 bits (140)	7e-68
	MLOC_70615.2	1501640	2.12465
	MLOC_75899.2	1501640	2.12465	FLOUbaf89k17	3347 bits (1812)	0
	MLOC_75901.1	1501640	2.12465
	MLOC_78185.1	1501640	2.12465	NIASHv1131B04	843 bits (456)	0
	MLOC_13397.1	1501640	2.26629	NIASHv3078F01	3072 bits (1663)	0
	AK375690	1501640	2.26629	NIASHv3101H02	2723 bits (1474)	0
	MLOC_76556.1	1582240	2.26629	NIASHv3002B20	2028 bits (1098)	0
	MLOC_3720.1	3660480	2.26629
	MLOC_68129.3	3660480	2.26629	FLOUbaf63b01	2693 bits (1458)	0		3070	2020-05-05	2020-05-05	2020-11-11
	MLOC_63803.1	3660480	2.26629	FLOUbaf169f09	3280 bits (1776)	0	k06485
	MLOC_56681.1	3660480	2.26629	NIASHv2019J18	1013 bits (548)	0		655	2020-04-04	2020-03-03	2020-06-06
	MLOC_76751.1	3660480	2.26629	NIASHv2019J18	209 bits (113)	2e-53		655	2020-04-04	2020-03-03	2020-06-06
	MLOC_56680.2	3660480	2.26629	NIASHv2019J18	885 bits (479)	0		655	2020-04-04	2020-03-03	2020-06-06
	MLOC_54148.1	3660480	2.26629
	MLOC_51213.1	3660480	2.26629
	MLOC_58838.5	3660480	2.26629	FLOUbaf8m08	2401 bits (1300)	0		880	2020-05-05	2020-05-05	2020-02-02
	MLOC_43901.1	3660480	2.26629
	MLOC_39061.1	3660480	2.26629
	MLOC_58837.1	3660480	2.26629
	MLOC_58839.1	3660480	2.26629
	MLOC_8304.1	3660480	2.26629
	MLOC_44743.2	3660480	2.26629	FLOUbaf63b01	1616 bits (875)	0		3070	2020-05-05	2020-05-05	2020-11-11
	MLOC_15160.1	3660480	2.26629
	MLOC_65429.1	3660480	2.26629	NIASHv1068A18	2141 bits (1159)	0		165	2020-05-05	2020-03-03	2020-09-09
	MLOC_65428.1	3660480	2.26629
	AK370117	3660480	2.26629	NIASHv2105C05	3299 bits (1786)	0	k06225	170	2020-07-07	2020-06-06	2020-10-10
	MLOC_52454.1	3660480	2.26629
	MLOC_76833.1	3660480	2.26629	NIASHv2051F11	315 bits (170)	2e-85		144	2020-06-06	2020-06-06	2020-03-03
	MLOC_76834.4	3660480	2.26629	NIASHv2051F11	401 bits (217)	4e-111		144	2020-06-06	2020-06-06	2020-03-03
	MLOC_13714.1	3660480	2.26629	FLOUbaf88e23	3291 bits (1782)	0		190	2020-05-05	2020-03-03	2020-10-10
	MLOC_9912.1	3660480	2.26629	NIASHv2045H09	1428 bits (773)	0		1416	2020-03-03	2020-02-02	2020-03-03
	MLOC_15511.2	3660480	2.26629
	MLOC_70623.1	3660480	2.26629	NIASHv2027K10	52.8 bits (28)	7e-06
	MLOC_70624.1	3660480	2.26629
	MLOC_5180.1	3660480	2.26629
	MLOC_70622.1	3660480	2.26629
	MLOC_70625.1	3660480	2.26629
	AK364022	3660480	2.26629	NIASHv2020O20	813 bits (440)	0
	MLOC_71343.1	3660480	2.26629
	MLOC_71342.1	3660480	2.26629
	MLOC_71341.1	3660480	2.26629
	MLOC_38302.1	3660480	2.26629	NIASHv2134I24	604 bits (327)	4e-172		1063	2020-09-09	2020-05-05	2020-04-04
	MLOC_16105.2	3660480	2.26629	NIASHv3009M23	248 bits (134)	2e-64		1224	2020-10-10	2020-05-05	2020-07-07
	MLOC_77140.1	3660480	2.26629	FLOUbaf10c23	793 bits (429)	0		75	2020-05-05	2020-05-05	2020-02-02
	MLOC_77141.1	3660480	2.26629	NIASHv2134I24	894 bits (484)	0		1063	2020-09-09	2020-05-05	2020-04-04
	MLOC_20970.1	3660480	2.26629
	MLOC_20971.1	3660480	2.26629	NIASHv1002K02	60.2 bits (32)	2e-08	k05313
	MLOC_16757.1	3660480	2.26629
	MLOC_54117.1	3660480	2.26629
	AK353872	3660480	2.26629	NIASHv1003F23	1426 bits (772)	0		596	2020-05-05	2020-05-05	2020-02-02
	MLOC_54116.6	3660480	2.26629	NIASHv2114C18	712 bits (385)	0		254	2020-05-05	2020-05-05	2020-02-02
	MLOC_51172.1	3660480	2.26629	NIASHv2114C18	785 bits (425)	0		254	2020-05-05	2020-05-05	2020-02-02
	MLOC_51171.2	3660480	2.26629	NIASHv2114C18	2569 bits (1391)	0		254	2020-05-05	2020-05-05	2020-02-02
	MLOC_68813.2	3660480	2.26629	FLOUbaf89h12	161 bits (87)	3e-39		530	2020-05-05	2020-05-05	2020-02-02
	MLOC_68814.1	3660480	2.26629	NIASHv2059I15	486 bits (263)	2e-136		1701	2020-02-02	2020-03-03	2020-10-10
	MLOC_62638.1	3660480	2.26629	NIASHv2027D06	3123 bits (1691)	0	k02996	1490	2020-05-05	2020-03-03	2020-11-11
	MLOC_19326.1	3660480	2.26629	NIASHv1086G01	891 bits (482)	0
	MLOC_6785.1	3660480	2.26629	NIASHv2013F21	1496 bits (810)	0		2073	2020-03-03	2020-03-03	2020-10-10
	AK364110	3660480	2.26629	NIASHv2021N10	3199 bits (1732)	0		408	2020-05-05	2020-03-03	2020-11-11
	MLOC_54975.1	3660480	2.26629
	MLOC_19023.1	3660480	2.26629
	MLOC_75936.1	3660480	2.26629	NIASHv2119O23	279 bits (151)	3e-74		355	2020-06-06	2020-02-02	2020-07-07
	MLOC_54976.1	3660480	2.26629
	MLOC_54977.1	3660480	2.26629
	AK372556	3660480	2.26629	NIASHv3004P10	2422 bits (1311)	0		1147	2020-10-10	2020-04-04	2020-11-11
	MLOC_7140.1	3660480	2.26629	NIASHv3004P10	335 bits (181)	2e-91		1147	2020-10-10	2020-04-04	2020-11-11
	MLOC_7143.1	3660480	2.26629
	MLOC_7142.1	3660480	2.26629
	MLOC_7141.1	3660480	2.26629
	MLOC_63754.1	3660480	2.26629
	MLOC_13200.1	3660480	2.26629
	MLOC_13202.1	3660480	2.26629
	MLOC_13199.1	3660480	2.26629
	MLOC_13201.1	3660480	2.26629
	MLOC_5289.1	3660480	2.26629
	MLOC_5290.1	3660480	2.26629
	MLOC_5288.1	3660480	2.26629
	MLOC_62452.1	3660480	2.26629
	MLOC_62450.1	3660480	2.26629
	MLOC_62451.3	3660480	2.26629
	MLOC_40825.1	3660480	2.26629	NIASHv2002B20	204 bits (110)	6e-52
	MLOC_9979.1	3660480	2.26629	NIASHv2054D02	1866 bits (1010)	0
	MLOC_12027.1	3660480	2.26629	NIASHv2138L15	1243 bits (673)	0
	MLOC_67836.1	3660480	2.26629	NIASHv2138L15	150 bits (81)	1e-35
	MLOC_12028.1	3660480	2.26629	NIASHv2138L15	874 bits (473)	0
	AK358163	3660480	2.26629	NIASHv1070E03	3760 bits (2036)	0
	MLOC_66846.1	3660480	2.26629	NIASHv2080F08	119 bits (64)	1e-25
	MLOC_17783.2	3660480	2.26629	NIASHv1105F21	821 bits (444)	0
	AK364489	3660480	2.26629	NIASHv2025N08	3452 bits (1869)	0	k10493
	AK354853	3660480	2.26629	NIASHv1012D01	1578 bits (854)	0		550	2020-10-10	2020-06-06	2020-07-07
	AK252222.1	3660480	2.26629	FLOUbaf149p06	3068 bits (1661)	0	k08117
	MLOC_36658.1	3660480	2.26629
	MLOC_64065.2	3660480	2.26629	NIASHv2055J08	806 bits (436)	0		1118	2020-02-02	2020-07-07	2020-04-04
	MLOC_18921.1	3660480	2.26629
	AK362062	3660480	2.26629	NIASHv2002B20	7413 bits (4014)	0
	MLOC_75134.1	4051080	2.26629	NIASHv3002C20	2037 bits (1103)	0
	AK372445	4051080	2.26629	NIASHv3002C20	3792 bits (2053)	0
	AK249799.1	4051080	2.26629	FLOUbaf58a20	4167 bits (2256)	0		1859	2020-04-04	2020-04-04	2020-11-11
	MLOC_23150.1	4051080	2.26629	FLOUbaf130d01	228 bits (123)	5e-59		2272	2020-05-05	2020-06-06	2020-08-08
	MLOC_63863.1	4051080	2.26629
	MLOC_32402.7	4051080	2.26629	FLOUbaf130d01	436 bits (236)	3e-121		2272	2020-05-05	2020-06-06	2020-08-08
	AK373050	4051080	2.26629	NIASHv3019B17	3097 bits (1677)	0		579	2020-04-04	2020-02-02	2020-05-05
	MLOC_69211.1	4051080	2.26629
	MLOC_69210.1	4051080	2.26629	NIASHv2052O23	1088 bits (589)	0
	AK374476	4051080	3.25779	NIASHv3066D16	3698 bits (2002)	0
	MLOC_3149.1	4051080	3.32861	NIASHv1034E17	108 bits (58)	2e-22
	MLOC_50352.3	4051080	3.64731	FLOUbaf147l18	2239 bits (1212)	0		3249	2020-06-06	2020-07-07	2020-11-11
	MLOC_50351.1	4051080	3.64731
	MLOC_3707.2	4051080	3.82436	NIASHv2054D02	6176 bits (3344)	0
	MLOC_71974.1	4051080	3.82436
	MLOC_67672.4	4051080	3.82436
	AK356172	4824840	3.82436	NIASHv1030P05	3964 bits (2146)	0		258	2020-06-06	2020-04-04	2020-02-02
	MLOC_42258.1	4824840	3.82436	NIASHv1030P05	627 bits (339)	3e-179		258	2020-06-06	2020-04-04	2020-02-02
	MLOC_6767.1	4824840	3.82436	FLOUbaf159a09	3421 bits (1852)	0	k04935	1427	2020-04-04	2020-04-04	2020-11-11
	AK369630	4824840	3.82436	NIASHv2094K21	2250 bits (1218)	0		1087	2020-03-03	2020-03-03	2020-10-10
	MLOC_69821.2	4824840	3.82436	NIASHv2003F02	577 bits (312)	7e-164
	AK375167	4824840	4.24929	NIASHv3086P11	3770 bits (2041)	0		1528	2020-07-07	2020-04-04	2020-09-09
	MLOC_59630.2	4824840	4.24929	NIASHv3086P11	150 bits (81)	5e-35		1528	2020-07-07	2020-04-04	2020-09-09
	MLOC_4317.1	5090200	4.24929	NIASHv2141I12	1908 bits (1033)	0		2347	2020-06-06	2020-04-04	2020-10-10
	MLOC_37610.1	5090200	4.24929
	MLOC_40063.2	5090200	4.24929	FLOUbaf155n01	63.9 bits (34)	1e-08
	MLOC_57895.1	5090200	4.24929	NIASHv2061A08	800 bits (433)	0		4603	2020-02-02	2020-04-04	2020-02-02
	MLOC_16756.1	5090200	4.24929
	MLOC_52007.1	5090200	4.24929
	MLOC_52006.1	5090200	4.24929	NIASHv1029L08	1491 bits (807)	0		394	2020-06-06	2020-07-07	2020-02-02
	AK367713	5090200	4.24929	NIASHv2061A08	10124 bits (5482)	0		4603	2020-02-02	2020-04-04	2020-02-02
	AK356079	5090200	4.24929	NIASHv1029L08	4220 bits (2285)	0		394	2020-06-06	2020-07-07	2020-02-02
	MLOC_58142.1	5090200	4.32011
	MLOC_67218.1	5508080	4.39093
	MLOC_67217.1	5508080	4.39093
	MLOC_76813.1	5508080	4.39093	NIASHv2033C24	3027 bits (1639)	0
	MLOC_44237.1	5508080	4.39093
	MLOC_34476.1	5508080	4.39093	NIASHv2055J08	2948 bits (1596)	0		1118	2020-02-02	2020-07-07	2020-04-04
	MLOC_57169.1	5508080	4.39093
	MLOC_10818.1	5508080	4.39093
	MLOC_6131.1	5508080	4.39093
	MLOC_30830.1	5508080	4.39093
	MLOC_41629.1	5706480	4.39093
	MLOC_23395.1	5706480	4.53258	NIASHv3108M16	1962 bits (1062)	0		355	2020-04-04	2020-02-02	2020-07-07
	MLOC_10286.1	5706480	4.88669	NIASHv2008E11	708 bits (383)	0		576	2020-03-03	2020-07-07	2020-09-09
	MLOC_10287.1	5706480	4.88669
	MLOC_18030.1	5706480	4.9221	NIASHv2032E01	2638 bits (1428)	0
	AK374934	5706480	5.38244	NIASHv3080M07	2492 bits (1349)	0		339	2020-04-04	2020-03-03	2020-09-09
	MLOC_51471.1	5706480	5.38244
	MLOC_38246.2	5706480	5.38244
	MLOC_38245.1	5706480	5.38244
	MLOC_11695.1	6066080	5.38244
	MLOC_55294.2	6066080	5.38244	NIASHv1001D19	3027 bits (1639)	0		1514	2020-08-08	2020-05-05	2020-05-05
	MLOC_12653.2	6066080	5.38244	NIASHv3126D13	1546 bits (837)	0		877	2020-07-07	2020-07-07	2020-10-10
	MLOC_59392.2	6066080	5.38244	NIASHv3019C22	894 bits (484)	0
	MLOC_12652.1	6066080	5.38244	NIASHv3126D13	972 bits (526)	0		877	2020-07-07	2020-07-07	2020-10-10
	MLOC_12651.1	6066080	5.38244
	MLOC_55900.1	6066080	5.38244
	MLOC_55899.1	6066080	5.38244
	MLOC_70267.1	6066080	5.38244	NIASHv3019C22	324 bits (175)	4e-88
	MLOC_55898.1	6066080	5.38244
	AK372375	6066080	5.38244	NIASHv2150O17	3133 bits (1696)	0		945	2020-08-08	2020-05-05	2020-05-05
	MLOC_71372.1	6335160	5.38244	NIASHv2053K01	298 bits (161)	1e-79		700	2020-03-03	2020-02-02	2020-05-05
	MLOC_70002.1	6335160	5.38244
	MLOC_37603.1	6335160	5.38244
	MLOC_76130.2	6335160	5.38244	NIASHv2129D07	2359 bits (1277)	0
	MLOC_58632.3	6729480	5.38244	FLOUbaf124c03	3330 bits (1803)	0
	MLOC_4553.1	6729480	5.38244	NIASHv2129H08	1007 bits (545)	0
	MLOC_62390.1	6729480	5.38244	NIASHv1028N06	2058 bits (1114)	0
	MLOC_52562.1	6729480	5.38244
	AK365895	6729480	5.38244	NIASHv2038K15	3594 bits (1946)	0		563	2020-06-06	2020-02-02	2020-02-02
	MLOC_15074.1	6729480	5.38244
	MLOC_17186.1	6729480	5.38244
	MLOC_37759.1	6729480	5.41785
	MLOC_67659.1	6729480	5.52408	NIASHv2010H17	126 bits (68)	2e-28		445	2020-06-06	2020-04-04	2020-06-06
	MLOC_3664.1	6729480	5.52408	NIASHv2013C06	2098 bits (1136)	0
	AK371559	6729480	5.52408	NIASHv2137C18	3360 bits (1819)	0
	MLOC_2947.1	7125040	5.84278
	AK356235	7125040	5.84278	NIASHv1031N16	9162 bits (4961)	0
	MLOC_6379.1	7125040	5.84278	NIASHv1079I22	1173 bits (635)	0
	MLOC_36521.3	7125040	5.84278	NIASHv2003F02	627 bits (339)	1e-178
	MLOC_967.1	7125040	5.84278	NIASHv2014K01	558 bits (302)	2e-158
	MLOC_52155.1	7125040	5.84278	NIASHv2079N10	261 bits (141)	3e-69		2153	2020-05-05	2020-07-07	2020-07-07
	MLOC_52156.1	7125040	5.84278	NIASHv1031N16	159 bits (86)	6e-39
	MLOC_36522.1	7125040	5.84278
	MLOC_52157.1	7125040	5.84278
	MLOC_66581.3	7125040	5.84278	NIASHv2022N09	100 bits (54)	7e-20	k02948
	MLOC_10425.2	7125040	5.84278	NIASHv2022N09	106 bits (57)	8e-22	k02948
	MLOC_10426.1	7125040	5.84278
	MLOC_10427.1	7125040	5.84278
	MLOC_80477.1	7125040	5.84278
	AK369243	7689240	6.30312	NIASHv2087E03	3899 bits (2111)	0		1949	2020-07-07	2020-04-04	2020-07-07
	MLOC_2363.1	7689240	6.30312
	AK250631.1	7689240	6.30312	FLOUbaf89k10	3410 bits (1846)	0		1717	2020-04-04	2020-05-05	2020-06-06
	MLOC_25596.1	7689240	6.30312	FLOUbaf89k10	250 bits (135)	3e-66		1717	2020-04-04	2020-05-05	2020-06-06
	MLOC_40495.1	7689240	6.30312	FLOUbaf89k10	1688 bits (914)	0		1717	2020-04-04	2020-05-05	2020-06-06
	MLOC_47717.1	7689240	6.30312	FLOUbaf156c04	366 bits (198)	5e-101		1650	2020-03-03	2020-02-02	2020-02-02
	MLOC_56754.1	7689240	6.30312	NIASHv2097A05	628 bits (340)	3e-179		912	2020-05-05	2020-07-07	2020-07-07
	MLOC_71230.1	7689240	6.30312
	MLOC_56755.1	7689240	6.30312
	MLOC_71231.2	7689240	6.30312	NIASHv2097A05	226 bits (122)	5e-58		912	2020-05-05	2020-07-07	2020-07-07
	AK368531	7689240	6.30312	NIASHv2075H13	2623 bits (1420)	0		1372	2020-03-03	2020-02-02	2020-02-02
	AK369735	7689240	6.30312	NIASHv2097A05	2385 bits (1291)	0		912	2020-05-05	2020-07-07	2020-07-07
	MLOC_13618.1	7689240	6.44476	NIASHv2116O19	4933 bits (2671)	0		2611	2020-04-04	2020-05-05	2020-06-06
	MLOC_13670.2	7689240	6.44476	NIASHv3076O10	2922 bits (1582)	0		986	2020-04-04	2020-02-02	2020-02-02
	MLOC_67807.1	7689240	6.5687
	AK356013	7689240	6.70706	NIASHv1028N23	3744 bits (2027)	0	k09841
	MLOC_73337.1	7689240	7.11756	FLOUbaf116n16	324 bits (175)	7e-88	k02062
	MLOC_58616.2	7932280	7.27691	NIASHv1149B09	2418 bits (1309)	0		689	2020-07-07	2020-07-07	2020-02-02
	AK361947	7932280	7.27691	NIASHv2001H22	2748 bits (1488)	0		1408	2020-07-07	2020-03-03	2020-04-04
	MLOC_58615.1	7932280	7.27691	FLOUbaf25c20	1892 bits (1024)	0		552	2020-07-07	2020-07-07	2020-02-02
	MLOC_10640.1	7932280	7.27691
	MLOC_10639.1	7932280	7.27691
	MLOC_58617.1	7932280	7.27691	FLOUbaf38f04	1188 bits (643)	0
	MLOC_80381.1	7932280	7.29462
	AK372392	7932280	7.50708	NIASHv3001D20	1112 bits (602)	0
	AK367939	7932280	7.70977	NIASHv2065D15	2067 bits (1119)	0		885	2020-05-05	2020-03-03	2020-04-04
	MLOC_25809.1	7932280	7.72966
	MLOC_65968.1	7932280	7.79037	NIASHv2035O20	2346 bits (1270)	0
	MLOC_65969.1	7932280	7.79037	NIASHv3125G17	2868 bits (1553)	0
	MLOC_65967.1	7932280	7.79037	NIASHv1020O02	900 bits (487)	0
	MLOC_1260.1	9557920	7.79037	FLOUbaf52d11	3044 bits (1648)	0		909	2020-03-03	2020-02-02	2020-02-02
	MLOC_21471.1	9557920	7.79037
	MLOC_63826.1	9557920	7.79037
	MLOC_63827.1	9557920	7.79037
	MLOC_64239.1	9557920	7.79037	NIASHv2023F17	1400 bits (758)	0	k07110	1199	2020-04-04	2020-04-04	2020-03-03
	MLOC_6746.1	9557920	7.79037
	AK365271	9557920	7.79037	NIASHv2032P09	3225 bits (1746)	0
	AK375541	9557920	7.79037	NIASHv3097G05	2529 bits (1369)	0	k06153
	AK365754	9557920	7.79037	NIASHv2037F10	4979 bits (2696)	0		2250	2020-04-04	2020-05-05	2020-06-06
	MLOC_14096.3	9557920	7.79037
	MLOC_14095.3	9557920	7.79037
	MLOC_53503.1	9557920	7.79037	NIASHv2037F10	171 bits (92)	4e-41		2250	2020-04-04	2020-05-05	2020-06-06
	MLOC_53742.1	9557920	7.79037	NIASHv2037F10	281 bits (152)	4e-75		2250	2020-04-04	2020-05-05	2020-06-06
	MLOC_53501.1	9557920	7.79037	NIASHv2037F10	272 bits (147)	9e-72		2250	2020-04-04	2020-05-05	2020-06-06
	MLOC_5618.2	9557920	7.79037	NIASHv1006H19	4617 bits (2500)	0
	MLOC_21148.1	9557920	7.79037	NIASHv3071A04	1190 bits (644)	0		853	2020-07-07	2020-03-03	2020-04-04
	AK249339.1	9557920	7.79037	FLOUbaf34a03	2137 bits (1157)	0		434	2020-06-06	2020-07-07	2020-03-03
	MLOC_65859.1	9557920	7.79037	NIASHv1126J05	272 bits (147)	6e-72		836	2020-09-09	2020-06-06	2020-03-03
	MLOC_65861.1	9557920	7.79037	NIASHv2074O14	819 bits (443)	0		934	2020-08-08	2020-07-07	2020-10-10
	MLOC_65860.1	9557920	7.79037	NIASHv2141P15	1221 bits (661)	0	k06124	363	2020-04-04	2020-02-02	2020-10-10
	MLOC_66056.2	9557920	7.79037	NIASHv3034B16	2451 bits (1327)	0		1281	2020-12-12	2020-07-07	2020-08-08
	MLOC_65862.1	9557920	7.79037
	MLOC_57164.1	9557920	7.79037
	MLOC_30958.1	9557920	7.79037	NIASHv2148J16	78.7 bits (42)	1e-14		1435	2020-05-05	2020-05-05	2020-07-07
	MLOC_57106.1	9557920	7.79037	NIASHv1042C05	3389 bits (1835)	0
	AK370259	9557920	7.79037	NIASHv2107L05	2361 bits (1278)	0		1236	2020-06-06	2020-02-02	2020-03-03
	AK252658.1	9557920	7.79037	FLOUbaf171e03	1216 bits (658)	0		273	2020-07-07	2020-03-03	2020-04-04
	MLOC_11544.2	9557920	7.79037	NIASHv3051J05	2285 bits (1237)	0		269	2020-09-09	2020-02-02	2020-10-10
	AK362022	9557920	7.79037	NIASHv2001O01	3504 bits (1897)	0		1715	2020-07-07	2020-05-05	2020-03-03
	MLOC_11545.1	9557920	7.79037
	MLOC_60248.1	9557920	7.79037	NIASHv2032M13	854 bits (462)	0		31	2020-07-07	2020-03-03	2020-03-03
	MLOC_61016.1	9557920	7.79037	NIASHv2080I12	4198 bits (2273)	0
	MLOC_47202.1	9557920	7.79037
	MLOC_60407.1	9557920	7.79037
	MLOC_60406.1	9557920	7.79037
	MLOC_47201.1	9557920	7.79037
	MLOC_13614.1	9557920	7.79037
	MLOC_57484.1	9557920	7.79037	NIASHv2066C17	2940 bits (1592)	0		564	2020-06-06	2020-02-02	2020-09-09
	AK374772	9557920	7.79037	NIASHv3076A08	3042 bits (1647)	0		923	2020-04-04	2020-03-03	2020-04-04
	MLOC_57483.1	9557920	7.79037
	MLOC_30338.1	9557920	7.79037
	AK248838.1	9557920	7.79037	FLOUbaf6e06	3229 bits (1748)	0	k03202
	MLOC_15526.1	9557920	7.79037
	MLOC_73740.2	9557920	7.8789	FLOUbaf34a03	737 bits (399)	0		434	2020-06-06	2020-07-07	2020-03-03
	MLOC_43966.1	9783600	7.8789	NIASHv1130M22	259 bits (140)	2e-68
	MLOC_26493.2	9783600	7.8789	NIASHv2090E23	372 bits (201)	5e-102
	MLOC_7936.1	9783600	8.03824	NIASHv1004M08	2741 bits (1484)	0
	MLOC_62433.3	9783600	8.03824	NIASHv3038F04	4732 bits (2562)	0
	MLOC_62432.1	9783600	8.03824	NIASHv3017M13	2146 bits (1162)	0
	MLOC_14703.1	9783600	8.03824	FLOUbaf151f10	835 bits (452)	0
	MLOC_73496.1	9783600	8.03824
	MLOC_13160.1	9783600	8.03824	NIASHv1126J05	167 bits (90)	7e-40		836	2020-09-09	2020-06-06	2020-03-03
	MLOC_78849.2	9783600	8.28612	NIASHv3099I02	1389 bits (752)	0		2866	2020-02-02	2020-06-06	2020-09-09
	MLOC_76160.3	9783600	8.28612	NIASHv2051D24	2338 bits (1266)	0
	AK364311	9783600	8.28612	NIASHv2023K17	5252 bits (2844)	0		1778	2020-09-09	2020-03-03	2020-11-11
	MLOC_58771.1	9783600	8.28612	NIASHv1105F21	514 bits (278)	5e-145
	MLOC_31681.1	9783600	8.28612
	MLOC_760.1	9783600	8.28612	NIASHv2032M13	2237 bits (1211)	0		31	2020-07-07	2020-03-03	2020-03-03
	MLOC_76159.2	9783600	8.28612	NIASHv1100A04	1515 bits (820)	0
	AK362067	9783600	8.28612	NIASHv2002C09	3356 bits (1817)	0		730	2020-05-05	2020-02-02	2020-07-07
	AK362521	9783600	8.32153	NIASHv2006M07	3552 bits (1923)	0		976	2020-08-08	2020-07-07	2020-11-11
	MLOC_38820.1	9783600	8.32153	NIASHv2064E17	224 bits (121)	6e-58
	MLOC_5475.1	9783600	8.42776
	MLOC_5474.1	9783600	8.42776	NIASHv1130M12	6658 bits (3605)	0
	MLOC_32828.1	9783600	8.56941
	MLOC_32829.1	9783600	8.56941
	MLOC_32830.1	9783600	8.56941
	MLOC_68832.3	9783600	8.56941	NIASHv3099I02	1456 bits (788)	0		2866	2020-02-02	2020-06-06	2020-09-09
	AK364632	9783600	8.56941	NIASHv2027C06	3096 bits (1676)	0	k08619	1620	2020-05-05	2020-05-05	2020-05-05
	MLOC_67779.1	9783600	8.56941	NIASHv2021D08	7854 bits (4253)	0	k01245	700	2020-04-04	2020-03-03	2020-11-11
	MLOC_1947.1	9783600	8.85269	NIASHv2040O15	470 bits (254)	8e-132		502	2020-06-06	2020-05-05	2020-02-02
	MLOC_72034.1	9783600	8.85269
	MLOC_72035.1	9783600	8.85269
	MLOC_15183.1	10699960	8.85269
	AK355785	10699960	8.85269	NIASHv1025M16	2071 bits (1121)	0
	MLOC_13940.2	10699960	8.85269
	MLOC_24022.1	10699960	8.85269	NIASHv2002C09	686 bits (371)	0		730	2020-05-05	2020-02-02	2020-07-07
	MLOC_20558.1	10699960	8.85269	NIASHv2009F21	577 bits (312)	6e-164		539	2020-08-08	2020-05-05	2020-05-05
	AK374344	10699960	8.85269	NIASHv3061J24	4063 bits (2200)	0		2131	2020-02-02	2020-03-03	2020-11-11
	AK252037.1	10699960	8.85269	FLOUbaf145h12	2139 bits (1158)	0	k10306	480	2020-06-06	2020-06-06	2020-04-04
	AK252680.1	10699960	8.85269	FLOUbaf166b07	2968 bits (1607)	0	k08030	1458	2020-02-02	2020-03-03	2020-11-11
	MLOC_13123.1	10699960	8.85269	NIASHv2036J18	204 bits (110)	3e-52		144	2020-06-06	2020-05-05	2020-02-02
	MLOC_59713.1	10699960	8.85269
	MLOC_61984.1	10699960	8.85269	FLOUbaf36c11	484 bits (262)	3e-136		1224	2020-06-06	2020-03-03	2020-11-11
	MLOC_18035.1	10699960	8.85269	FLOUbaf145h12	1382 bits (748)	0	k10306	480	2020-06-06	2020-06-06	2020-04-04
	MLOC_64009.2	10699960	8.85269
	AK366182	10699960	8.85269	NIASHv2040O15	2595 bits (1405)	0		502	2020-06-06	2020-05-05	2020-02-02
	MLOC_12985.1	10699960	8.85269	FLOUbaf91p12	6122 bits (3315)	0	k02122	1799	2020-02-02	2020-02-02	2020-03-03
	MLOC_49512.1	10699960	8.85269
	MLOC_49926.1	10699960	8.85269	FLOUbaf91p12	159 bits (86)	5e-39	k02122	1799	2020-02-02	2020-02-02	2020-03-03
	MLOC_44476.1	10699960	8.85269
	MLOC_44477.1	10699960	8.85269
	MLOC_76563.1	10699960	8.85269
	MLOC_49513.1	10699960	8.85269
	MLOC_44475.1	10699960	8.85269	NIASHv1110J17	479 bits (259)	3e-134		434	2020-12-12	2020-04-04	2020-06-06
	MLOC_73747.1	10699960	8.85269	NIASHv3099I02	470 bits (254)	2e-131		2866	2020-02-02	2020-06-06	2020-09-09
	MLOC_68465.1	10699960	8.85269
	MLOC_68466.1	10699960	8.85269	NIASHv2021B08	244 bits (132)	8e-64
	MLOC_35290.1	10699960	8.85269
	MLOC_81553.1	10699960	8.85269
	MLOC_7000.1	10699960	8.85269
	MLOC_69510.1	11078160	8.85269	NIASHv1018E06	1677 bits (908)	0		260	2020-03-03	2020-04-04	2020-05-05
	MLOC_62750.3	11078160	8.85269	NIASHv1047K08	1380 bits (747)	0
	AK367892	11078160	8.85269	NIASHv2064E17	2953 bits (1599)	0
	MLOC_39708.1	11078160	8.85269	NIASHv2018I21	1707 bits (924)	0		1245	2020-08-08	2020-06-06	2020-05-05
	MLOC_62748.1	11078160	8.85269
	MLOC_17205.1	11078160	8.85269	NIASHv1126O02	686 bits (371)	0
	AK248647.1	11078160	8.85269	FLOUbaf174b02	1916 bits (1037)	0	k04909
	MLOC_37637.1	11078160	9.00445
	MLOC_37636.1	11078160	9.00445
	MLOC_37638.1	11078160	9.00445
	MLOC_13219.1	11078160	9.10057
	MLOC_13220.1	11078160	9.10057
	MLOC_37129.1	11078160	9.15621
	MLOC_52698.4	12507880	9.2068
	MLOC_14298.1	12507880	9.2068	NIASHv2085M20	3470 bits (1879)	0		975	2020-08-08	2020-02-02	2020-02-02
	MLOC_58542.1	12507880	9.2068
	MLOC_25671.1	12507880	9.2068
	MLOC_38438.1	12507880	9.2068
	MLOC_56812.1	12507880	9.2068	NIASHv2138K03	3216 bits (1741)	0
	MLOC_56811.1	12507880	9.2068
	MLOC_56813.1	12507880	9.2068	NIASHv3108D18	108 bits (58)	5e-23
	MLOC_49695.1	12507880	9.2068	NIASHv2076I14	342 bits (185)	1e-93	k09890
	MLOC_62929.1	12507880	9.2068
	MLOC_62930.1	12507880	9.2068
	MLOC_32892.1	12507880	9.2068
	MLOC_32894.1	12507880	9.2068	NIASHv2036G19	381 bits (206)	8e-105		389	2020-05-05	2020-04-04	2020-07-07
	AK365544	12507880	9.2068	NIASHv2034O15	3238 bits (1753)	0
	MLOC_66459.1	12507880	9.2068
	MLOC_66460.1	12507880	9.2068
	MLOC_66458.1	12507880	9.2068
	MLOC_72792.1	12507880	9.2068	NIASHv2013A05	135 bits (73)	1e-30
	MLOC_80122.1	12507880	9.2068
	MLOC_80121.1	12507880	9.2068
	MLOC_11532.1	12507880	9.2068	NIASHv1025M04	983 bits (532)	0
	MLOC_11533.1	12507880	9.2068	NIASHv1142F11	422 bits (228)	2e-117
	AK361509	12507880	9.2068	NIASHv1142F11	3025 bits (1638)	0
	MLOC_27070.1	12507880	9.2068	NIASHv3045N23	122 bits (66)	5e-28		1064	2020-11-11	2020-07-07	2020-10-10
	MLOC_54462.1	12507880	9.2068
	MLOC_27071.1	12507880	9.2068	FLOUbaf99n22	237 bits (128)	1e-61
	AK360038	12507880	9.2068	NIASHv1108N23	5629 bits (3048)	0	k08303	1017	2020-04-04	2020-04-04	2020-11-11
	MLOC_60736.1	12507880	9.2068	NIASHv2029I22	2161 bits (1170)	0
	MLOC_79655.1	12507880	9.2068
	MLOC_39175.1	12507880	9.2068	NIASHv2022J06	843 bits (456)	0		390	2020-05-05	2020-02-02	2020-03-03
	MLOC_56981.1	12507880	9.2068	NIASHv2009C15	1435 bits (777)	0
	AK364194	12507880	9.2068	NIASHv2022J06	3507 bits (1899)	0		390	2020-05-05	2020-02-02	2020-03-03
	MLOC_41397.1	12507880	9.2068	NIASHv1131C21	80.5 bits (43)	1e-14		892	2020-04-04	2020-05-05	2020-08-08
	MLOC_20445.1	12507880	9.2068
	AK356871	12507880	9.2068	NIASHv1041H02	7374 bits (3993)	0	k03308	2068	2020-06-06	2020-05-05	2020-11-11
	AK356060	12507880	9.2068	NIASHv1029I12	2588 bits (1401)	0	k03850	116	2020-05-05	2020-02-02	2020-02-02
	AK365712	12507880	9.24221	NIASHv2036J18	1934 bits (1047)	0		144	2020-06-06	2020-05-05	2020-02-02
	MLOC_75624.1	12507880	9.24221	FLOUbaf18d04	407 bits (220)	5e-113		89	2020-05-05	2020-02-02	2020-02-02
	MLOC_78938.2	12507880	9.38385	FLOUbaf111f19	1203 bits (651)	0
	MLOC_78939.2	12507880	9.38385
	MLOC_63525.2	12507880	9.56091	NIASHv1046E14	3552 bits (1923)	0
	MLOC_63480.1	12507880	9.56091	NIASHv3117N16	3031 bits (1641)	0
	MLOC_76032.1	12507880	9.63173
	MLOC_37102.1	12507880	9.63173
	MLOC_14136.1	14023160	9.63173	NIASHv3085C10	1371 bits (742)	0
	MLOC_3492.2	14023160	9.63173	NIASHv2051I11	1956 bits (1059)	0
	MLOC_57002.1	14023160	9.63173	NIASHv3119J10	1085 bits (587)	0
	MLOC_63202.1	14023160	9.63173	FLOUbaf111f19	802 bits (434)	0
	MLOC_17562.1	14023160	9.63173
	MLOC_14135.2	14023160	9.63173
	MLOC_17561.1	14023160	9.63173
	MLOC_63203.1	14023160	9.63173
	MLOC_15892.2	14023160	9.63173
	MLOC_14134.1	14023160	9.63173
	MLOC_26578.3	14023160	9.63173	NIASHv2142F19	845 bits (457)	0		204	2020-06-06	2020-05-05	2020-10-10
	MLOC_26579.1	14023160	9.63173	NIASHv2142F19	237 bits (128)	3e-62		204	2020-06-06	2020-05-05	2020-10-10
	MLOC_69822.1	14023160	9.63173
	MLOC_61723.2	14023160	10.0212	NIASHv2048P20	1932 bits (1046)	0
	MLOC_38474.1	14023160	10.1983
	AK363746	14023160	10.1983	NIASHv2018I21	8468 bits (4585)	0		1245	2020-08-08	2020-06-06	2020-05-05
	MLOC_11083.1	14527840	10.2691	NIASHv3032E24	1480 bits (801)	0
	MLOC_60307.1	14527840	10.2691
	AK373951	14527840	10.2691	NIASHv3048P20	3729 bits (2019)	0
	AK364250	14527840	10.2691	NIASHv2023B11	4183 bits (2265)	0	k06223	2028	2020-07-07	2020-07-07	2020-09-09
	MLOC_30333.1	14527840	10.2691	NIASHv3048P20	660 bits (357)	0
	MLOC_27699.1	14527840	10.2691
	MLOC_12506.1	14527840	10.2691	NIASHv2109E22	110 bits (59)	2e-23		571	2020-02-02	2020-03-03	2020-03-03
	MLOC_12505.1	14527840	10.2691
	MLOC_12504.1	14527840	10.2691
	MLOC_44594.1	14527840	10.2691	NIASHv2040F10	507 bits (274)	1e-142
	MLOC_79293.2	14527840	10.2691
	MLOC_58783.1	14527840	10.2691
	MLOC_58782.1	14527840	10.2691
	MLOC_58785.1	14527840	10.2691
	MLOC_58786.1	14527840	10.2691	NIASHv3010N16	436 bits (236)	3e-121
	MLOC_58784.1	14527840	10.2691
	MLOC_14359.1	14527840	10.4108	NIASHv2061H09	869 bits (470)	0
	MLOC_8424.1	14527840	10.4108
	MLOC_64358.1	14527840	10.4816	NIASHv3099I02	885 bits (479)	0		2866	2020-02-02	2020-06-06	2020-09-09
	AK250013.1	14527840	10.4816	FLOUbaf63e09	1858 bits (1006)	0		281	2020-02-02	2020-03-03	2020-04-04
	MLOC_71725.1	14527840	10.4816	FLOUbaf60f01	2050 bits (1110)	0		598	2020-08-08	2020-05-05	2020-02-02
	MLOC_19629.1	14527840	10.4816
	MLOC_6967.1	14527840	10.4816
	MLOC_6968.1	14527840	10.4816	NIASHv2018L13	69.4 bits (37)	6e-11
	MLOC_18693.1	14527840	10.4816	NIASHv3097P22	257 bits (139)	4e-68
	MLOC_19630.1	14527840	10.4816
	AK368586	14527840	10.5634	NIASHv2076I14	1572 bits (851)	0	k09890
	MLOC_25085.1	14527840	10.6333	FLOUbaf46o06	174 bits (94)	3e-42		1496	2020-04-04	2020-06-06	2020-07-07
	MLOC_78789.1	14527840	10.7472	NIASHv1110B10	292 bits (158)	1e-77		132	2020-03-03	2020-06-06	2020-05-05
	MLOC_37977.1	15208600	10.8711
	MLOC_54209.2	15208600	10.8711
	MLOC_37978.1	15208600	10.8711
	MLOC_54210.1	15208600	10.8711
	MLOC_54208.1	15208600	10.8711
	MLOC_55690.2	15208600	10.8711
	MLOC_55691.1	15208600	10.8711
	MLOC_21793.1	15208600	10.8711
	MLOC_21794.1	15208600	10.8711
	MLOC_21795.1	15208600	10.8711
	MLOC_8293.1	15208600	10.8711	NIASHv1059E13	857 bits (464)	0		3213	2020-04-04	2020-02-02	2020-05-05
	MLOC_43355.1	15208600	10.8711	NIASHv3090P05	621 bits (336)	3e-177
	MLOC_81137.1	15208600	10.8711	NIASHv1004J10	2453 bits (1328)	0
	AK354778	15208600	10.8711	NIASHv1011B08	2863 bits (1550)	0		1366	2020-04-04	2020-02-02	2020-04-04
	MLOC_42694.1	15208600	10.8711
	MLOC_15150.1	15208600	10.8711
	MLOC_17241.1	15208600	10.8711
	MLOC_8294.1	15208600	10.8711	NIASHv3142J19	1251 bits (677)	0
	MLOC_8128.2	15208600	10.8711	NIASHv3129O15	1109 bits (600)	0
	MLOC_22156.1	15208600	10.8711
	MLOC_22153.1	15208600	10.8711
	MLOC_22155.1	15208600	10.8711
	MLOC_22154.1	15208600	10.8711
	MLOC_76329.1	15208600	10.8711
	MLOC_522.2	15208600	10.8711
	MLOC_521.1	15208600	10.8711
	MLOC_59650.1	15208600	10.8711
	AK375321	15208600	11.2606	NIASHv3090P05	3472 bits (1880)	0
	MLOC_8950.1	15208600	11.2606	NIASHv2037J08	972 bits (526)	0		1147	2020-07-07	2020-07-07	2020-05-05
	MLOC_65808.1	15208600	11.2606
	MLOC_20187.1	15208600	11.2606
	MLOC_20186.1	15208600	11.2606
	MLOC_65807.1	15208600	11.2606	NIASHv3059F13	84.2 bits (45)	2e-15		1106	2020-10-10	2020-04-04	2020-07-07
	MLOC_8951.1	15208600	11.2606
	MLOC_20188.1	15208600	11.2606
	MLOC_66887.1	15208600	11.726
	AK249594.1	15208600	11.8626	FLOUbaf46o06	4924 bits (2666)	0		1496	2020-04-04	2020-06-06	2020-07-07
	MLOC_71318.1	15208600	12.1105
	MLOC_2423.1	15208600	12.1105
	AK368250	15208600	12.1105	NIASHv2070N21	2263 bits (1225)	0		718	2020-02-02	2020-03-03	2020-04-04
	AK357446	15208600	12.1105	NIASHv1053L18	2880 bits (1559)	0	k07334	1509	2020-02-02	2020-03-03	2020-10-10
	MLOC_2181.1	15208600	12.1105
	MLOC_17223.1	15208600	12.1105
	MLOC_50457.1	15208600	12.1105	FLOUbaf136n04	843 bits (456)	0		378	2020-03-03	2020-04-04	2020-10-10
	MLOC_5459.1	15208600	12.1105
	MLOC_17224.1	15208600	12.1105
	MLOC_19330.1	15208600	12.1105
	MLOC_56675.1	15208600	12.1105
	MLOC_5458.1	15208600	12.1105
	MLOC_46549.1	15208600	12.1105	NIASHv1087A24	518 bits (280)	2e-146		289	2020-04-04	2020-03-03	2020-10-10
	AK374186	15208600	12.1105	NIASHv3057A19	2911 bits (1576)	0		421	2020-02-02	2020-03-03	2020-02-02
	AK251420.1	15208600	12.1105	FLOUbaf116n16	3816 bits (2066)	0	k02062
	MLOC_57507.1	15585560	12.1105	NIASHv1039F04	1389 bits (752)	0		473	2020-02-02	2020-03-03	2020-10-10
	MLOC_57508.1	15585560	12.1105
	MLOC_5957.1	15585560	12.1105
	MLOC_71963.1	15585560	12.1105	NIASHv3090P05	686 bits (371)	0
	MLOC_71962.1	15585560	12.1105	NIASHv3090P05	159 bits (86)	1e-38
	MLOC_27682.1	15585560	12.1105
	MLOC_68743.1	15585560	12.1105
	MLOC_68744.1	15585560	12.1105
	MLOC_68741.1	15585560	12.1105
	MLOC_68742.1	15585560	12.1105
	MLOC_68740.1	15585560	12.1105
	MLOC_62798.1	15585560	12.1105
	MLOC_62799.1	15585560	12.1105
	AK362358	15585560	12.5354	NIASHv2004H14	4228 bits (2289)	0		1317	2020-02-02	2020-03-03	2020-10-10
	AK373139	17389760	12.5885	NIASHv3022D19	4927 bits (2668)	0		2005	2020-04-04	2020-03-03	2020-10-10
	MLOC_63757.2	17389760	12.5885	NIASHv3034L12	3262 bits (1766)	0	k07090	654	2020-12-12	2020-07-07	2020-07-07
	MLOC_14804.1	17389760	12.5885	FLOUbaf80c23	2095 bits (1134)	0		1113	2020-02-02	2020-03-03	2020-10-10
	MLOC_16798.1	17389760	12.5885	NIASHv3034L12	1258 bits (681)	0	k07090	654	2020-12-12	2020-07-07	2020-07-07
	MLOC_48019.2	17389760	12.5885
	AK356680	17389760	12.5885	NIASHv1037P17	2950 bits (1597)	0
	MLOC_48018.1	17389760	12.5885	NIASHv3065F20	311 bits (168)	3e-84
	MLOC_16799.1	17389760	12.5885
	AK363640	17389760	12.5885	NIASHv2017J16	1775 bits (961)	0		639	2020-02-02	2020-03-03	2020-10-10
	MLOC_25183.1	17389760	12.5885
	MLOC_25184.1	17389760	12.5885	NIASHv2018I09	204 bits (110)	2e-51
	MLOC_25178.1	17389760	12.5885
	MLOC_7295.1	17389760	12.5885
	MLOC_5644.1	17389760	12.5885	NIASHv2116I02	972 bits (526)	0		1055	2020-05-05	2020-06-06	2020-02-02
	MLOC_60589.2	17389760	12.5885	NIASHv1131E09	640 bits (346)	0		351	2020-02-02	2020-03-03	2020-11-11
	MLOC_60588.1	17389760	12.5885	NIASHv1126H19	1011 bits (547)	0
	MLOC_7294.1	17389760	12.5885	NIASHv1131E09	438 bits (237)	1e-121		351	2020-02-02	2020-03-03	2020-11-11
	MLOC_56228.1	17389760	12.5885
	MLOC_47952.1	17389760	12.5885
	MLOC_67087.1	17389760	12.5885	NIASHv1006C12	2337 bits (1265)	0
	MLOC_67088.1	17389760	12.5885	NIASHv1086G23	621 bits (336)	8e-177		311	2020-12-12	2020-03-03	2020-11-11
	MLOC_5849.1	17389760	12.5885	NIASHv2077K09	3290 bits (1781)	0		768	2020-11-11	2020-03-03	2020-10-10
	MLOC_52767.2	17389760	12.5885
	MLOC_61793.2	17389760	12.5885	NIASHv2046C21	5895 bits (3192)	0
	MLOC_61794.1	17389760	12.5885	NIASHv3126B16	1836 bits (994)	0		3890	2020-05-05	2020-07-07	2020-07-07
	MLOC_61791.1	17389760	12.5885	NIASHv3063K23	457 bits (247)	1e-127		1283	2020-03-03	2020-04-04	2020-08-08
	MLOC_61792.1	17389760	12.5885
	MLOC_58540.1	17389760	12.5885	NIASHv3014N12	830 bits (449)	0		92	2020-09-09	2020-06-06	2020-02-02
	MLOC_58539.1	17389760	12.5885
	MLOC_44332.1	17389760	12.5885
	MLOC_58538.1	17389760	12.5885
	AK359722	17389760	12.5885	NIASHv1101I19	2865 bits (1551)	0		1484	2020-05-05	2020-04-04	2020-06-06
	MLOC_67320.1	17389760	12.5885	NIASHv2049J09	374 bits (202)	7e-103
	MLOC_67322.1	17389760	12.5885
	MLOC_67321.1	17389760	12.5885
	AK252245.1	17389760	12.5885	FLOUbaf144p08	1493 bits (808)	0	k06156	474	2020-02-02	2020-02-02	2020-02-02
	AK377006	17389760	12.7479	NIASHv3145E24	2859 bits (1548)	0		1357	2020-02-02	2020-03-03	2020-10-10
	AK363582	17389760	13.3853	NIASHv2017A24	4427 bits (2397)	0
	MLOC_10026.1	17389760	13.4207	NIASHv3126B16	1786 bits (967)	0		3890	2020-05-05	2020-07-07	2020-07-07
	MLOC_63016.2	17389760	13.5269
	AK375014	17389760	13.5269	NIASHv3083G05	3594 bits (1946)	0		788	2020-08-08	2020-07-07	2020-03-03
	AK356951	17389760	13.5602	NIASHv1042N03	1574 bits (852)	0	k00556	393	2020-02-02	2020-02-02	2020-02-02
	MLOC_56367.1	17389760	13.7394	FLOUbaf31p01	2095 bits (1134)	0	k07774
	MLOC_56366.3	17389760	13.7394	NIASHv3016C01	303 bits (164)	2e-81		1959	2020-02-02	2020-04-04	2020-10-10
	MLOC_65574.1	17389760	13.8987
	AK251031.1	17389760	14.3768	FLOUbaf104h05	2082 bits (1127)	0	k07607	276	2020-02-02	2020-06-06	2020-06-06
	MLOC_53661.1	17389760	14.3768	NIASHv1087A24	597 bits (323)	2e-170		289	2020-04-04	2020-03-03	2020-10-10
	MLOC_15817.1	17389760	14.3768
	MLOC_76279.1	17389760	14.3768
	MLOC_4541.1	18893880	14.3768
	MLOC_70154.1	18893880	14.3768
	MLOC_60079.1	18893880	14.3768
	MLOC_44367.1	18893880	14.3768
	MLOC_60080.2	18893880	14.3768	NIASHv1020L24	1524 bits (825)	0
	MLOC_39769.1	18893880	14.3768
	AK253095.1	18893880	14.3768	FLOUbaf143p08	1818 bits (984)	0
	MLOC_69072.2	18893880	14.3768
	AK375669	18893880	14.3768	NIASHv3100N06	2215 bits (1199)	0		1137	2020-07-07	2020-02-02	2020-03-03
	MLOC_69071.1	18893880	14.3768
	MLOC_69073.1	18893880	14.3768	NIASHv2034P24	75.0 bits (40)	1e-12
	MLOC_11794.1	18893880	14.3768
	MLOC_57194.1	18893880	14.3768	NIASHv1150E12	1223 bits (662)	0		882	2020-04-04	2020-02-02	2020-02-02
	AK368044	18893880	14.3768	NIASHv2067A13	2628 bits (1423)	0		520	2020-12-12	2020-07-07	2020-08-08
	MLOC_74223.1	18893880	14.3768	NIASHv2059J05	850 bits (460)	0
	MLOC_71712.1	18893880	14.3768
	AK369309	18893880	14.3768	NIASHv2088N11	10994 bits (5953)	0	k07625	4602	2020-03-03	2020-02-02	2020-02-02
	MLOC_56660.1	18893880	14.3768	NIASHv2042C05	344 bits (186)	8e-94		509	2020-05-05	2020-04-04	2020-10-10
	AK373333	18893880	14.3768	NIASHv3027E07	2435 bits (1318)	0
	MLOC_37479.1	18893880	14.3768
	MLOC_21006.1	18893880	14.3768
	MLOC_67665.1	18893880	14.3768
	MLOC_18735.1	18893880	14.3768	FLOUbaf31p01	259 bits (140)	1e-68	k07774
	AK363518	18893880	14.3768	NIASHv2016E04	6449 bits (3492)	0		2348	2020-06-06	2020-05-05	2020-09-09
	MLOC_65410.2	18893880	14.3768	FLOUbaf31p01	1070 bits (579)	0	k07774
	MLOC_56278.2	18893880	14.3768	FLOUbaf89e01	1493 bits (808)	0
	AK369971	18893880	14.5184	NIASHv2102F18	6189 bits (3351)	0		2771	2020-07-07	2020-07-07	2020-10-10
	MLOC_8024.1	18893880	15.3683
	MLOC_49643.1	18893880	15.4037
	MLOC_20473.1	19439480	15.4391	NIASHv3064M13	185 bits (100)	1e-46
	MLOC_58466.1	19439480	15.4391
	AK359091	19439480	15.4391	NIASHv1089D21	1753 bits (949)	0		730	2020-02-02	2020-06-06	2020-03-03
	MLOC_4350.2	19439480	15.4391
	MLOC_4351.1	19439480	15.4391	NIASHv1067A22	595 bits (322)	2e-169		776	2020-03-03	2020-03-03	2020-02-02
	AK376312	19439480	15.4391	NIASHv3120L08	4554 bits (2466)	0
	MLOC_72776.1	19439480	15.4391
	MLOC_22446.1	19439480	15.4391
	MLOC_34868.1	19439480	15.4391
	MLOC_68321.1	19439480	15.4391
	MLOC_59732.2	19439480	15.4391	NIASHv3044J10	102 bits (55)	7e-21
	MLOC_59733.1	19439480	15.4391
	MLOC_58886.1	19439480	15.4391	NIASHv2010J05	357 bits (193)	2e-97		660	2020-04-04	2020-06-06	2020-11-11
	MLOC_12182.1	19439480	15.4391
	AK367617	19439480	15.4391	NIASHv2059J05	4357 bits (2359)	0
	AK355444	19439480	15.4391	NIASHv1020L24	6037 bits (3269)	0
	MLOC_45467.1	19748240	15.4391	FLOUbaf104h05	440 bits (238)	5e-123	k07607	276	2020-02-02	2020-06-06	2020-06-06
	MLOC_81869.1	19748240	15.4391
	MLOC_9701.1	19748240	15.4391	FLOUbaf24o09	1061 bits (574)	0	k03274
	AK361824	19748240	15.4391	NIASHv1150E12	2076 bits (1124)	0		882	2020-04-04	2020-02-02	2020-02-02
	MLOC_38875.1	19748240	15.4391
	AK250520.1	19748240	15.4391	FLOUbaf80f09	1988 bits (1076)	0		611	2020-07-07	2020-03-03	2020-02-02
	MLOC_55120.1	19924320	17.4575
	AK374891	19924320	17.4575	NIASHv3079G09	3690 bits (1998)	0		1579	2020-05-05	2020-07-07	2020-03-03
	MLOC_55121.1	19924320	17.4575
	MLOC_60943.2	19924320	17.9887
	MLOC_55318.1	20550520	18.1303
	MLOC_55316.1	20550520	18.1303
	MLOC_55317.1	20550520	18.1303
	MLOC_55315.1	20550520	18.1303
	MLOC_6868.1	20550520	18.1303
	MLOC_6633.1	20550520	18.1303
	AK353640	20550520	18.1303	NIASHv1001L17	2385 bits (1291)	0		565	2020-06-06	2020-02-02	2020-04-04
	MLOC_6632.1	20550520	18.1303
	MLOC_4181.1	20550520	18.5729
	MLOC_4182.1	20550520	18.5729
	MLOC_69167.1	20550520	18.8031
	MLOC_69168.1	20550520	18.8031
	MLOC_69166.1	20550520	18.8031
	MLOC_77008.1	22153840	18.9093
	MLOC_77007.1	22153840	18.9093
	MLOC_77009.1	22153840	18.9093
	MLOC_62967.1	22153840	18.9093	NIASHv1043G20	819 bits (443)	0		810	2020-10-10	2020-03-03	2020-10-10
	AK368851	22153840	18.9093	NIASHv2081C03	3343 bits (1810)	0		1107	2020-06-06	2020-02-02	2020-02-02
	MLOC_55452.1	22153840	18.9093
	AK362271	22153840	18.9093	NIASHv2003O13	3470 bits (1879)	0	k02937	1545	2020-06-06	2020-02-02	2020-02-02
	AK367074	22153840	18.9093	NIASHv2050O22	1816 bits (983)	0	k06350	350	2020-10-10	2020-07-07	2020-02-02
	MLOC_45186.1	22153840	18.9093
	MLOC_55451.2	22153840	18.9093
	MLOC_55454.1	22153840	18.9093
	MLOC_60987.1	22153840	18.9093
	MLOC_60988.1	22153840	18.9093	FLOUbaf104c19	1404 bits (760)	0
	MLOC_1007.1	22153840	18.9093	NIASHv3090P05	222 bits (120)	6e-58
	MLOC_70393.5	22153840	18.9093	NIASHv3039N21	2037 bits (1103)	0		797	2020-10-10	2020-06-06	2020-06-06
	MLOC_39258.1	22153840	18.9093
	AK358158	22153840	18.9093	NIASHv1070C07	2976 bits (1611)	0
	MLOC_69091.1	22153840	18.9093	NIASHv2104N23	518 bits (280)	8e-146
	MLOC_45094.1	22153840	18.9093
	MLOC_64035.1	22153840	18.9093
	AK355440	22153840	18.9093	NIASHv1020L09	3077 bits (1666)	0
	MLOC_13087.1	22153840	18.9093
	MLOC_18003.1	22429120	18.9093
	MLOC_37504.1	22429120	18.9093
	MLOC_37505.1	22429120	18.9093	NIASHv3039N21	876 bits (474)	0		797	2020-10-10	2020-06-06	2020-06-06
	MLOC_22627.1	22429120	18.9093	NIASHv1030L15	1461 bits (791)	0
	AK361155	22429120	18.9093	NIASHv1133N15	4750 bits (2572)	0
	AK375972	23124760	18.9093	NIASHv3111I03	2833 bits (1534)	0
	AK250498.1	23124760	18.9093	FLOUbaf80e15	2946 bits (1595)	0	k04629	1383	2020-02-02	2020-05-05	2020-03-03
	MLOC_58149.1	23124760	18.9093
	MLOC_58148.1	23124760	18.9093
	MLOC_15447.1	23124760	18.9093
	AK371602	23124760	18.9093	NIASHv2138A16	3579 bits (1938)	0
	MLOC_13574.1	23124760	18.9093
	AK356149	23124760	18.9093	NIASHv1030L15	3265 bits (1768)	0
	AK248149.1	23124760	18.9093	FLOUbaf48f17	2632 bits (1425)	0		132	2020-10-10	2020-06-06	2020-11-11
	AK374726	23124760	18.9093	NIASHv3074M14	5077 bits (2749)	0
	MLOC_75303.1	23124760	18.9093
	MLOC_294.1	23124760	18.9093	NIASHv3074M14	383 bits (207)	4e-106
	MLOC_20161.1	23124760	18.9093
	AK353856	23124760	18.9802	NIASHv1003D24	4547 bits (2462)	0
	MLOC_1052.1	23313240	19.4405
	MLOC_65579.1	23313240	19.4405
	MLOC_65578.1	23313240	19.4405
	MLOC_24757.1	23313240	19.4405	NIASHv3063F07	243 bits (131)	5e-63		2795	2020-04-04	2020-02-02	2020-03-03
	MLOC_16188.1	23313240	19.4405
	MLOC_19661.1	23313240	19.4405
	AK252297.1	23313240	20.2125	FLOUbaf147p10	3025 bits (1638)	0	k09008	1237	2020-07-07	2020-06-06	2020-02-02
	MLOC_17288.1	24787600	22.1671
	AK370341	24787600	22.1671	NIASHv2109B05	4026 bits (2180)	0
	MLOC_69399.1	24787600	22.1671	NIASHv1106G05	3049 bits (1651)	0	k05065	55	2020-05-05	2020-03-03	2020-04-04
	MLOC_56507.3	24787600	22.1671	NIASHv1106G05	2169 bits (1174)	0	k05065	55	2020-05-05	2020-03-03	2020-04-04
	AK249923.1	24787600	22.1671	FLOUbaf51c15	3114 bits (1686)	0		755	2020-09-09	2020-02-02	2020-11-11
	MLOC_28060.1	24787600	22.1671	FLOUbaf92l09	119 bits (64)	3e-26
	MLOC_67138.1	24787600	22.1671	FLOUbaf134j11	1151 bits (623)	0	k07128
	MLOC_67254.1	24787600	22.1671
	MLOC_23758.1	24787600	22.1671	NIASHv2070L12	3332 bits (1804)	0
	MLOC_80372.1	24787600	22.1671	NIASHv3143D18	270 bits (146)	7e-72		237	2020-09-09	2020-07-07	2020-11-11
	MLOC_73069.1	24787600	22.1671
	MLOC_74785.1	24787600	22.1671
	MLOC_74786.1	24787600	22.1671
	MLOC_74787.1	24787600	22.1671	NIASHv2099J08	86.1 bits (46)	3e-16
	MLOC_43836.1	24787600	22.1671	NIASHv1084C16	1533 bits (830)	0
	MLOC_74788.1	24787600	22.1671	NIASHv1016N06	65.8 bits (35)	3e-10
	AK358842	24787600	22.1671	NIASHv1084C16	5605 bits (3035)	0
	MLOC_36977.1	24787600	22.1671	NIASHv1133N20	542 bits (293)	2e-153
	MLOC_36976.1	24787600	22.1671	NIASHv1004A23	2704 bits (1464)	0
	AK365789	24787600	22.1671	NIASHv2037M02	3672 bits (1988)	0
	AK373390	24787600	22.1671	NIASHv3029H14	3079 bits (1667)	0
	MLOC_64977.1	24787600	22.1671
	MLOC_55011.1	24787600	22.1671	NIASHv1035H02	377 bits (204)	3e-103
	MLOC_55012.1	24787600	22.1671
	MLOC_20213.2	24787600	22.1671
	MLOC_50643.1	24787600	22.1671
	MLOC_15024.1	24787600	22.1671	NIASHv2011N14	6348 bits (3437)	0
	MLOC_43849.1	24787600	22.1671
	AK358002	24787600	22.1671	NIASHv1066M14	5081 bits (2751)	0
	MLOC_81154.10	24787600	22.1671
	MLOC_26786.1	24787600	22.1671
	MLOC_50191.1	24787600	22.1671
	MLOC_33307.1	24983520	22.1671
	MLOC_54497.1	24983520	22.1671	NIASHv2004D16	7762 bits (4203)	0	k09899
	MLOC_26575.1	25540280	23.1586	NIASHv3073I20	379 bits (205)	8e-105
	MLOC_56807.1	25540280	23.1586	FLOUbaf46d17	481 bits (260)	2e-135		241	2020-04-04	2020-05-05	2020-09-09
	MLOC_26574.1	25540280	23.1586	NIASHv3073I20	368 bits (199)	2e-101
	MLOC_60529.1	25540280	23.1586	NIASHv3073I20	5842 bits (3163)	0
	AK374637	25540280	23.1586	NIASHv3071F23	3513 bits (1902)	0
	MLOC_70079.3	25540280	23.1586	NIASHv2074N19	2364 bits (1280)	0
	MLOC_75519.1	25540280	23.1586	NIASHv1090C03	2802 bits (1517)	0
	MLOC_62226.2	25540280	23.1586
	AK358229	25540280	23.1586	NIASHv1071I16	3574 bits (1935)	0		611	2020-10-10	2020-06-06	2020-07-07
	MLOC_74074.1	25540280	23.1586
	MLOC_74072.1	25540280	23.1586	NIASHv1071I16	464 bits (251)	2e-130		611	2020-10-10	2020-06-06	2020-07-07
	MLOC_50786.3	25540280	23.1586	NIASHv2145B17	2872 bits (1555)	0
	MLOC_15773.1	26560800	23.1586
	MLOC_6481.3	26560800	23.1586	FLOUbaf153i13	665 bits (360)	0		1116	2020-10-10	2020-06-06	2020-07-07
	MLOC_44578.1	26560800	23.1586
	MLOC_14973.1	26560800	23.1586	NIASHv1010H17	477 bits (258)	4e-134
	MLOC_78255.1	26560800	23.1586	NIASHv2068O21	189 bits (102)	1e-47
	MLOC_78254.1	26560800	23.1586	NIASHv2141K11	431 bits (233)	4e-120		1229	2020-06-06	2020-07-07	2020-05-05
	MLOC_40768.1	26560800	23.1586	NIASHv1056P17	250 bits (135)	4e-66
	MLOC_46964.1	26560800	23.1586	NIASHv1056P17	165 bits (89)	4e-40
	MLOC_44381.1	26560800	23.1586	NIASHv1034H03	134 bits (72)	5e-30
	MLOC_69849.1	26560800	23.1586
	MLOC_48889.1	26560800	23.1586	NIASHv3137I18	176 bits (95)	2e-43	k03626	2614	2020-02-02	2020-05-05	2020-02-02
	MLOC_78566.1	26560800	23.1586
	MLOC_1375.1	26560800	23.318
	MLOC_79787.1	26560800	23.4773
	MLOC_5607.1	26560800	23.4773	NIASHv2060B14	187 bits (101)	2e-46
	MLOC_75949.1	26560800	23.4773
	MLOC_45461.1	26560800	23.4773
	MLOC_73099.1	26560800	23.4773
	MLOC_72814.2	26560800	23.4773
	MLOC_45460.2	26560800	23.4773
	MLOC_75950.1	26560800	23.4773
	AK366133	26560800	23.6367	NIASHv2040J02	3786 bits (2050)	0		1906	2020-10-10	2020-06-06	2020-07-07
	MLOC_44790.1	26560800	23.6367
	MLOC_33297.1	26560800	23.796
	AK372085	27224200	23.796	NIASHv2146E12	3134 bits (1697)	0	k08436	1653	2020-03-03	2020-06-06	2020-08-08
	MLOC_61905.1	27224200	23.796
	MLOC_53186.1	27356880	23.796
	MLOC_61989.1	27594960	23.8711	NIASHv2040M13	93.5 bits (50)	2e-17
	MLOC_81330.1	27594960	23.8711	FLOUbaf69h11	82.4 bits (44)	4e-15
	AK367545	27594960	24.5397	NIASHv2058L09	1770 bits (958)	0		605	2020-04-04	2020-07-07	2020-02-02
	MLOC_38009.6	27594960	24.7875	NIASHv2110P23	1790 bits (969)	0
	AK370993	27594960	25.3541	NIASHv2121M20	1596 bits (864)	0		543	2020-10-10	2020-04-04	2020-11-11
	MLOC_16634.1	27594960	25.8499	NIASHv3125B05	3234 bits (1751)	0
	MLOC_12203.1	27594960	26.204	NIASHv3110D22	2872 bits (1555)	0		403	2020-06-06	2020-02-02	2020-06-06
	AK364454	27594960	26.204	NIASHv2025F10	4135 bits (2239)	0
	AK375237	29089160	26.204	NIASHv3089A14	1670 bits (904)	0		699	2020-03-03	2020-07-07	2020-02-02
	MLOC_10392.5	29089160	26.204
	MLOC_52905.1	29089160	26.204
	MLOC_76177.1	29089160	26.204
	MLOC_68414.1	29089160	26.204	NIASHv1008J20	1158 bits (627)	0
	MLOC_68415.1	29089160	26.204
	MLOC_68413.1	29089160	26.204
	MLOC_12165.1	29089160	26.204	FLOUbaf8f01	586 bits (317)	1e-166	k09016
	MLOC_66487.1	29089160	26.204
	MLOC_4896.1	29089160	26.204
	MLOC_4895.1	29089160	26.204
	AK362642	29089160	26.204	NIASHv2009A18	5690 bits (3081)	0
	MLOC_7090.1	29089160	26.204
	AK369130	29089160	26.204	NIASHv2085K04	1628 bits (881)	0	k01188	787	2020-05-05	2020-02-02	2020-11-11
	MLOC_34499.1	29089160	26.204	NIASHv2129K16	339 bits (183)	2e-91		259	2020-11-11	2020-07-07	2020-10-10
	AK371284	29089160	26.204	NIASHv2129K16	1208 bits (654)	0		259	2020-11-11	2020-07-07	2020-10-10
	MLOC_54413.1	29089160	26.204	NIASHv3042N12	2348 bits (1271)	0
	AK363794	29089160	26.204	NIASHv2018P05	2961 bits (1603)	0		1514	2020-05-05	2020-06-06	2020-06-06
	MLOC_56953.1	29303680	26.5935	NIASHv1124C08	1303 bits (705)	0
	MLOC_56952.1	29303680	26.5935
	AK252699.1	29303680	27.0892	FLOUbaf171j11	2913 bits (1577)	0
	MLOC_57549.1	30859880	27.6912
	MLOC_57547.1	30859880	27.6912
	AK372662	30859880	27.6912	NIASHv3008K19	5746 bits (3111)	0		2126	2020-07-07	2020-03-03	2020-04-04
	MLOC_75008.1	30859880	27.6912	NIASHv2113I14	3866 bits (2093)	0
	MLOC_56239.1	30859880	27.6912
	MLOC_56238.1	30859880	27.6912
	MLOC_56237.1	30859880	27.6912
	MLOC_56236.1	30859880	27.6912
	MLOC_74089.1	30859880	27.6912	NIASHv1122B10	2122 bits (1149)	0		952	2020-04-04	2020-04-04	2020-11-11
	MLOC_24359.1	30859880	27.6912	NIASHv2113I14	298 bits (161)	2e-80
	MLOC_56240.2	30859880	27.6912
	MLOC_74090.1	30859880	27.6912	NIASHv1122B10	1580 bits (855)	0		952	2020-04-04	2020-04-04	2020-11-11
	MLOC_74031.1	30859880	27.6912	NIASHv1117H20	281 bits (152)	4e-75
	AK360628	30859880	27.7443	NIASHv1122D17	4959 bits (2685)	0		2506	2020-10-10	2020-07-07	2020-11-11
	MLOC_69882.1	30859880	27.7443
	MLOC_74502.1	30859880	27.7975
	MLOC_45584.1	32922000	28.187
	MLOC_45583.1	32922000	28.187
	MLOC_71915.1	32922000	28.187	NIASHv3120C13	4386 bits (2375)	0
	MLOC_81770.1	32922000	28.187
	MLOC_81549.1	32922000	28.187	NIASHv1109D04	237 bits (128)	2e-62		672	2020-07-07	2020-05-05	2020-11-11
	MLOC_66817.1	32922000	28.187	FLOUbaf47j15	1192 bits (645)	0
	MLOC_288.2	32922000	28.6827
	MLOC_21012.1	32922000	28.6827
	MLOC_44215.2	32922000	28.6827	NIASHv1023H10	4455 bits (2412)	0
	MLOC_77485.3	33915240	28.9129	FLOUbaf12p08	3343 bits (1810)	0
	MLOC_77484.1	33915240	28.9129
	MLOC_23916.1	33915240	28.9129	NIASHv2092F23	259 bits (140)	9e-69
	MLOC_37590.1	33915240	29.0368	NIASHv1051O14	255 bits (138)	5e-68
	AK368567	33915240	29.3909	NIASHv2076C10	2854 bits (1545)	0
	MLOC_44325.2	34263680	29.3909	FLOUbaf38f24	2641 bits (1430)	0	k08642	1263	2020-06-06	2020-03-03	2020-11-11
	AK363931	34614600	29.3909	NIASHv2020D02	3336 bits (1806)	0		1031	2020-02-02	2020-02-02	2020-04-04
	MLOC_37706.1	34614600	29.3909	NIASHv2020D02	889 bits (481)	0		1031	2020-02-02	2020-02-02	2020-04-04
	MLOC_55052.1	34614600	29.3909	NIASHv2064I01	2198 bits (1190)	0		152	2020-06-06	2020-03-03	2020-06-06
	MLOC_56743.1	34614600	29.3909	NIASHv1007D15	3908 bits (2116)	0		1577	2020-06-06	2020-03-03	2020-04-04
	MLOC_56745.1	34614600	29.3909
	MLOC_17171.1	34614600	29.3909
	MLOC_70246.1	34782000	29.3909	NIASHv2113K10	6408 bits (3470)	0		2909	2020-05-05	2020-07-07	2020-09-09
	MLOC_76158.1	34782000	29.3909
	MLOC_5769.1	34782000	29.3909
	AK373678	34782000	29.3909	NIASHv3039L07	3003 bits (1626)	0
	MLOC_52706.1	35720680	29.3909	NIASHv2008K07	2784 bits (1507)	0
	MLOC_19593.3	35720680	29.3909	NIASHv1083I10	3110 bits (1684)	0
	MLOC_63314.1	35720680	29.3909	NIASHv1053F10	2438 bits (1320)	0		1042	2020-05-05	2020-07-07	2020-08-08
	MLOC_53688.1	35720680	29.3909
	AK370563	35720680	29.3909	NIASHv2112H24	4218 bits (2284)	0
	MLOC_60939.3	35720680	29.3909
	MLOC_14265.1	35720680	29.3909
	MLOC_77973.1	35720680	29.3909
	MLOC_60940.1	35720680	29.3909
	MLOC_77974.1	35720680	29.3909
	MLOC_63313.1	35720680	29.3909
	MLOC_66900.1	35720680	29.3909	NIASHv3134C10	1260 bits (682)	0		2602	2020-04-04	2020-02-02	2020-02-02
	MLOC_60942.1	35720680	29.3909
	MLOC_53687.1	35720680	29.3909
	MLOC_60941.1	35720680	29.3909
	MLOC_7108.1	35720680	29.3909
	MLOC_27334.1	35720680	29.3909	NIASHv3071A04	606 bits (328)	2e-172		853	2020-07-07	2020-03-03	2020-04-04
	AK376736	35720680	29.3909	NIASHv3134C10	7336 bits (3972)	0		2602	2020-04-04	2020-02-02	2020-02-02
	MLOC_79420.4	35720680	29.3909
	MLOC_70443.1	35914120	30.1465	NIASHv3130P10	2218 bits (1201)	0	k10972	752	2020-06-06	2020-03-03	2020-11-11
	MLOC_70442.1	35914120	30.1465
	MLOC_58086.1	36494440	30.471
	MLOC_55137.2	36494440	30.471	NIASHv3114M19	3984 bits (2157)	0		2234	2020-04-04	2020-02-02	2020-11-11
	AK373854	36494440	30.471	NIASHv3045I09	1707 bits (924)	0
	MLOC_57800.1	36494440	30.471	NIASHv1111A04	3603 bits (1951)	0		1859	2020-04-04	2020-02-02	2020-11-11
	MLOC_69940.6	36494440	30.471	NIASHv2143L23	6309 bits (3416)	0
	MLOC_70080.2	36494440	30.471
	MLOC_74710.1	36494440	30.471
	MLOC_48530.1	36794520	32.9674
	MLOC_34883.1	36794520	32.9674
	MLOC_34884.1	36794520	32.9674
	MLOC_76746.1	36794520	32.9674
	MLOC_30007.1	36794520	33.4986	FLOUbaf97a05	298 bits (161)	2e-80	k01469	324	2020-08-08	2020-04-04	2020-03-03
	MLOC_57443.1	36794520	33.4986
	MLOC_57444.1	36794520	33.4986
	MLOC_52246.1	38312280	33.4986	NIASHv2001K04	992 bits (537)	0
	MLOC_36929.1	38312280	33.4986
	MLOC_79255.1	38312280	33.4986	FLOUbaf97a05	497 bits (269)	7e-140	k01469	324	2020-08-08	2020-04-04	2020-03-03
	AK368196	38312280	33.4986	NIASHv2069P21	1679 bits (909)	0		170	2020-04-04	2020-02-02	2020-09-09
	MLOC_64695.1	38312280	33.4986
	MLOC_59149.1	38312280	33.4986	FLOUbaf27n02	2717 bits (1471)	0	k06922	383	2020-04-04	2020-02-02	2020-10-10
	AK361977	38312280	33.4986	NIASHv2001K04	5648 bits (3058)	0
	MLOC_33639.1	38312280	33.4986
	AK371235	38312280	33.8527	NIASHv2128J07	8314 bits (4502)	0	k00677	908	2020-04-04	2020-02-02	2020-11-11
	MLOC_33916.1	38312280	33.9235	NIASHv1140I06	444 bits (240)	5e-124		1093	2020-07-07	2020-02-02	2020-02-02
	AK353876	38312280	33.969	NIASHv1003G15	4002 bits (2167)	0	k01941
	AK364576	38621040	34.738	NIASHv2026K18	2828 bits (1531)	0	k07715	260	2020-05-05	2020-02-02	2020-11-11
	MLOC_34344.1	38865320	35.6586	NIASHv1003G15	553 bits (299)	6e-157	k01941
	MLOC_76709.2	39026520	36.1898	NIASHv2003B20	2872 bits (1555)	0
	MLOC_54478.1	39026520	36.1898	NIASHv3045N07	442 bits (239)	3e-123
	MLOC_5064.2	39026520	36.1898
	MLOC_60205.1	39026520	36.1898	NIASHv3119O18	457 bits (247)	7e-128		3682	2020-02-02	2020-05-05	2020-10-10
	MLOC_60204.1	39026520	36.1898	NIASHv1056G07	60.2 bits (32)	9e-09		1631	2020-03-03	2020-03-03	2020-06-06
	MLOC_5063.1	39026520	36.1898
	MLOC_55153.1	39578320	36.7918	FLOUbaf144b21	6942 bits (3759)	0		437	2020-03-03	2020-02-02	2020-10-10
	MLOC_55152.1	39578320	36.7918	NIASHv2042M05	1905 bits (1031)	0	k08866	738	2020-03-03	2020-02-02	2020-02-02
	MLOC_32693.2	39578320	36.7918	NIASHv1145O13	466 bits (252)	9e-131		300	2020-04-04	2020-02-02	2020-11-11
	MLOC_62261.1	39578320	36.7918	NIASHv1055O06	1387 bits (751)	0		224	2020-04-04	2020-02-02	2020-11-11
	MLOC_20390.2	39578320	36.7918
	MLOC_73232.1	39578320	36.7918
	AK371133	39905680	36.7918	NIASHv2126B02	2401 bits (1300)	0
	MLOC_14133.1	39905680	36.9865	NIASHv3013M01	108 bits (58)	3e-23
	MLOC_20030.1	39905680	37.8187
	MLOC_60499.2	39905680	37.8187	NIASHv3117H10	3099 bits (1678)	0		226	2020-04-04	2020-03-03	2020-02-02
	AK354264	39905680	38.8102	NIASHv1006C14	2820 bits (1527)	0		862	2020-07-07	2020-04-04	2020-11-11
	MLOC_75027.1	39905680	38.8102	FLOUbaf36o11	760 bits (411)	0	k00150
	MLOC_75025.1	39905680	38.8102	NIASHv1006C14	1306 bits (707)	0		862	2020-07-07	2020-04-04	2020-11-11
	MLOC_15608.1	40265280	38.8102	NIASHv2080E19	2183 bits (1182)	0
	MLOC_60369.1	40265280	38.8102	NIASHv3026G19	1053 bits (570)	0
	AK249552.1	40265280	38.8102	FLOUbaf36o11	1605 bits (869)	0	k00150
	MLOC_3021.1	40265280	38.9518	FLOUbaf159f08	1681 bits (910)	0
	MLOC_3020.1	40265280	38.9518	NIASHv1140I06	510 bits (276)	5e-144		1093	2020-07-07	2020-02-02	2020-02-02
	MLOC_50340.1	40265280	39.0404
	MLOC_54743.1	40431440	39.2351	NIASHv2085O07	6185 bits (3349)	0
	MLOC_51498.1	40431440	39.3768	NIASHv1004I07	702 bits (380)	0
	MLOC_79176.1	40431440	39.4476	NIASHv1146J09	2178 bits (1179)	0	k07476	1077	2020-05-05	2020-04-04	2020-10-10
	MLOC_15459.1	40431440	39.6601	FLOUbaf161k17	1269 bits (687)	0		388	2020-04-04	2020-03-03	2020-02-02
	MLOC_38808.1	40431440	39.6601	NIASHv2027H15	2503 bits (1355)	0		707	2020-04-04	2020-03-03	2020-06-06
	MLOC_65166.2	40431440	39.6601	NIASHv1079C13	473 bits (256)	1e-132		890	2020-04-04	2020-04-04	2020-07-07
	AK252212.1	40431440	39.6601	FLOUbaf142g02	3018 bits (1634)	0		1456	2020-04-04	2020-06-06	2020-07-07
	MLOC_65165.1	40431440	39.6601
	MLOC_65167.2	40431440	39.6601
	AK355331	40431440	39.6601	NIASHv1019C22	1173 bits (635)	0
	MLOC_65295.2	40431440	39.8725	NIASHv2020H10	2244 bits (1215)	0		457	2020-07-07	2020-06-06	2020-07-07
	MLOC_58122.2	40431440	39.8725	NIASHv3009E24	3432 bits (1858)	0		1746	2020-08-08	2020-03-03	2020-04-04
	MLOC_58120.1	40431440	39.8725	NIASHv2051P11	1146 bits (620)	0		336	2020-09-09	2020-05-05	2020-10-10
	MLOC_58121.1	40431440	39.8725	NIASHv2096M16	634 bits (343)	0		143	2020-05-05	2020-03-03	2020-11-11
	MLOC_54704.1	40431440	39.9079
	MLOC_81914.1	40431440	39.9079
	MLOC_39127.1	40431440	40.085	NIASHv3003C13	2516 bits (1362)	0
	MLOC_68812.2	40431440	40.085	NIASHv1079C13	926 bits (501)	0		890	2020-04-04	2020-04-04	2020-07-07
	AK364398	40431440	40.085	NIASHv2024L11	2028 bits (1098)	0	k06715
	MLOC_17855.2	40431440	40.085
	MLOC_34495.1	40431440	40.085	NIASHv2034N13	344 bits (186)	2e-93		1389	2020-07-07	2020-05-05	2020-08-08
	AK359075	40431440	40.085	NIASHv1088M13	3275 bits (1773)	0		1246	2020-04-04	2020-03-03	2020-03-03
	MLOC_59907.1	41749560	40.085
	MLOC_59906.2	41749560	40.085
	MLOC_3800.1	41749560	40.085
	MLOC_68259.1	41749560	40.085	NIASHv3001F01	2708 bits (1466)	0
	MLOC_39391.1	41749560	40.085	FLOUbaf174g17	1530 bits (828)	0	k08449
	MLOC_64517.1	41749560	40.085	NIASHv3116J23	1760 bits (953)	0
	MLOC_64518.1	41749560	40.085
	MLOC_10400.1	41749560	40.085	FLOUbaf152b11	1472 bits (797)	0
	MLOC_17206.2	41749560	40.085	NIASHv1044P09	2939 bits (1591)	0
	MLOC_51143.1	41749560	40.085	NIASHv2056M04	257 bits (139)	2e-67		293	2020-07-07	2020-07-07	2020-07-07
	MLOC_32137.1	41749560	40.085	NIASHv1077K02	62.1 bits (33)	2e-08
	MLOC_32138.5	41749560	40.085	NIASHv1077K02	62.1 bits (33)	2e-08
	MLOC_17207.1	41749560	40.085
	MLOC_6250.1	41749560	40.085	NIASHv1007E07	1192 bits (645)	0
	MLOC_55344.1	41749560	40.085
	MLOC_52462.2	43545080	40.085	NIASHv1011B14	2139 bits (1158)	0		911	2020-08-08	2020-06-06	2020-08-08
	MLOC_52461.6	43545080	40.085	NIASHv3028D08	307 bits (166)	8e-83		645	2020-07-07	2020-05-05	2020-10-10
	AK358575	43545080	40.085	NIASHv1079C13	1805 bits (977)	0		890	2020-04-04	2020-04-04	2020-07-07
	MLOC_44026.1	43545080	40.085	NIASHv3028D08	575 bits (311)	1e-163		645	2020-07-07	2020-05-05	2020-10-10
	MLOC_71818.3	43545080	40.085	FLOUbaf123a09	2049 bits (1109)	0		233	2020-04-04	2020-03-03	2020-09-09
	AK358418	43545080	40.085	NIASHv1076D03	2226 bits (1205)	0
	AK364608	43545080	40.085	NIASHv2026O05	2778 bits (1504)	0		1258	2020-03-03	2020-02-02	2020-03-03
	AK375826	43545080	40.085	NIASHv3107C13	3031 bits (1641)	0
	MLOC_53018.1	43545080	40.085	NIASHv3006M20	2710 bits (1467)	0	k04773	670	2020-06-06	2020-03-03	2020-08-08
	MLOC_53016.1	43545080	40.085	NIASHv2076P14	1500 bits (812)	0		282	2020-02-02	2020-02-02	2020-09-09
	MLOC_53017.1	43545080	40.085	NIASHv1030O14	462 bits (250)	2e-129		2738	2020-06-06	2020-07-07	2020-08-08
	MLOC_51173.2	43545080	40.085	NIASHv1114G13	261 bits (141)	1e-68		2768	2020-07-07	2020-07-07	2020-11-11
	MLOC_45473.1	43545080	40.085
	MLOC_31520.1	43545080	40.085	NIASHv3093I20	224 bits (121)	8e-58
	MLOC_14687.3	43545080	40.085
	MLOC_14686.4	43545080	40.085
	MLOC_69411.1	43545080	40.085
	MLOC_65053.1	45779560	40.085	NIASHv3114H02	809 bits (438)	0
	AK358819	45779560	40.085	NIASHv1083L15	3899 bits (2111)	0		777	2020-03-03	2020-02-02	2020-11-11
	AK358679	45779560	40.085	NIASHv1081G10	5866 bits (3176)	0	k10592	2421	2020-02-02	2020-02-02	2020-11-11
	MLOC_65055.1	45779560	40.085
	MLOC_65054.1	45779560	40.085	NIASHv3063K10	1537 bits (832)	0
	AK374900	45779560	40.085	NIASHv3079L07	2848 bits (1542)	0		611	2020-03-03	2020-02-02	2020-05-05
	MLOC_44312.1	45779560	40.085	NIASHv3079L07	243 bits (131)	3e-63		611	2020-03-03	2020-02-02	2020-05-05
	MLOC_33944.1	45779560	40.085	NIASHv3079L07	422 bits (228)	1e-117		611	2020-03-03	2020-02-02	2020-05-05
	AK372910	45779560	40.085	NIASHv3015L21	6588 bits (3567)	0
	MLOC_11506.1	45779560	40.085
	MLOC_11505.1	45779560	40.085
	MLOC_28814.2	45779560	40.085	NIASHv3079C06	219 bits (118)	3e-56		906	2020-03-03	2020-05-05	2020-11-11
	MLOC_15768.1	45779560	40.085
	MLOC_21562.1	45779560	40.085
	MLOC_74565.1	45779560	40.085	NIASHv2001G18	5391 bits (2919)	0
	MLOC_10262.1	45779560	40.085	FLOUbaf163a20	4002 bits (2167)	0		537	2020-04-04	2020-04-04	2020-03-03
	MLOC_10263.1	45779560	40.085
	MLOC_68384.2	45779560	40.085	NIASHv2097B07	237 bits (128)	2e-61		733	2020-02-02	2020-04-04	2020-07-07
	MLOC_55663.1	45779560	40.085	NIASHv2109C18	2383 bits (1290)	0	k06774
	MLOC_36363.1	45779560	40.085	NIASHv3130K13	2193 bits (1187)	0		631	2020-02-02	2020-02-02	2020-02-02
	MLOC_65225.2	45779560	40.085	NIASHv2038I20	1559 bits (844)	0	k09617
	MLOC_66375.2	45779560	40.085	NIASHv2136F20	2333 bits (1263)	0
	MLOC_65226.3	45779560	40.085	NIASHv2109C18	1158 bits (627)	0	k06774
	MLOC_75914.1	45779560	40.085
	MLOC_75913.3	45779560	40.085	NIASHv1040E06	324 bits (175)	6e-88		488	2020-06-06	2020-03-03	2020-08-08
	MLOC_6378.3	45779560	40.085	NIASHv2074F16	1264 bits (684)	0
	AK368803	45779560	40.085	NIASHv2080C21	1146 bits (620)	0
	AK370694	45779560	40.085	NIASHv2115A20	2584 bits (1399)	0		100	2020-02-02	2020-02-02	2020-11-11
	AK248591.1	45779560	40.085	FLOUbaf113j02	3234 bits (1751)	0		779	2020-04-04	2020-06-06	2020-07-07
	MLOC_44144.1	45779560	40.085
	MLOC_74605.1	45779560	40.1204	FLOUbaf88n13	2231 bits (1208)	0		1080	2020-05-05	2020-04-04	2020-10-10
	MLOC_61917.1	45779560	40.1204
	MLOC_61918.1	45779560	40.1204	NIASHv2035G06	656 bits (355)	0	k08353
	AK370094	45779560	40.1204	NIASHv2104N23	5223 bits (2828)	0
	MLOC_78996.1	45779560	40.1204	NIASHv2088P03	303 bits (164)	5e-82
	MLOC_63878.1	45779560	40.1204
	MLOC_19519.2	45779560	40.1558	FLOUbaf25j10	527 bits (285)	2e-148		456	2020-06-06	2020-06-06	2020-06-06
	MLOC_6305.1	46227200	40.1558	NIASHv1010E17	1533 bits (830)	0
	MLOC_75538.2	46227200	40.1558	NIASHv3005A07	2532 bits (1371)	0
	MLOC_72007.2	46227200	40.1558	NIASHv1145I13	2571 bits (1392)	0	k00957
	MLOC_52262.1	46227200	40.1558
	MLOC_18107.1	46227200	40.1558	NIASHv1135G22	219 bits (118)	6e-56
	MLOC_75539.1	46227200	40.1558	NIASHv1131C21	60.2 bits (32)	5e-09		892	2020-04-04	2020-05-05	2020-08-08
	MLOC_75537.1	46227200	40.1558
	MLOC_45585.1	46227200	40.1558
	MLOC_2851.1	46227200	40.1558	NIASHv2015I09	571 bits (309)	6e-162
	MLOC_44745.1	46227200	40.1558	NIASHv3059G20	527 bits (285)	3e-149
	MLOC_78746.1	46227200	40.1558
	AK365370	46227200	40.4745	NIASHv2033L23	5984 bits (3240)	0		291	2020-06-06	2020-05-05	2020-02-02
	AK248481.1	46227200	40.4745	FLOUbaf7n21	3699 bits (2003)	0
	MLOC_36778.2	46227200	40.4745	NIASHv2026O05	132 bits (71)	9e-30		1258	2020-03-03	2020-02-02	2020-03-03
	MLOC_55107.1	47418840	40.7932	FLOUbaf79h08	3158 bits (1710)	0	k05160	1628	2020-11-11	2020-04-04	2020-02-02
	MLOC_55106.10	47418840	40.7932	NIASHv2100H11	4361 bits (2361)	0		5260	2020-11-11	2020-04-04	2020-02-02
	MLOC_30542.1	47418840	40.7932	NIASHv1113I19	1000 bits (541)	0	k03405
	MLOC_4855.1	47418840	40.7932
	AK354486	47418840	40.7932	NIASHv1007N24	2824 bits (1529)	0	k03405	782	2020-11-11	2020-07-07	2020-07-07
	MLOC_5536.8	47418840	40.7932	NIASHv1008N18	1664 bits (901)	0	k04612
	MLOC_66719.2	47783400	40.7932	NIASHv2013B22	1533 bits (830)	0
	MLOC_16185.2	47783400	40.7932	FLOUbaf17l16	5186 bits (2808)	0	k05056
	MLOC_15674.1	48449280	40.7932	NIASHv1036J04	619 bits (335)	2e-176
	AK356578	48449280	40.7932	NIASHv1036J04	4189 bits (2268)	0
	MLOC_15673.1	48449280	40.7932
	MLOC_60505.1	48449280	40.7932
	MLOC_60504.1	48449280	40.7932
	MLOC_60506.1	48449280	40.7932	NIASHv3024N20	904 bits (489)	0
	MLOC_44307.1	48449280	40.7932	NIASHv2122C14	477 bits (258)	4e-134		591	2020-02-02	2020-02-02	2020-04-04
	MLOC_60503.1	48449280	40.7932	NIASHv3024N20	547 bits (296)	2e-155
	MLOC_81119.1	48449280	40.7932	NIASHv3046M04	2595 bits (1405)	0
	MLOC_52992.3	48449280	40.7932
	MLOC_58436.2	49343320	40.9703
	MLOC_58434.1	49343320	40.9703
	MLOC_81399.1	49343320	40.9703
	MLOC_37317.1	49343320	40.9703	NIASHv3131C23	787 bits (426)	0
	MLOC_51511.1	49343320	40.9703
	MLOC_68012.1	49343320	40.9703	NIASHv2085L13	2460 bits (1332)	0	k09720
	MLOC_5805.2	49343320	40.9703	NIASHv2058M21	285 bits (154)	2e-75		3111	2020-10-10	2020-05-05	2020-02-02
	MLOC_5806.1	49343320	40.9703
	MLOC_68725.1	50280760	40.9703
	MLOC_67498.3	50280760	40.9703
	MLOC_66472.1	50280760	41.0588
	MLOC_32620.1	51223160	41.8555
	MLOC_66214.1	51223160	41.8555
	AK368375	51223160	41.8555	NIASHv2072N17	3781 bits (2047)	0
	AK366034	51223160	41.8555	NIASHv2039O22	4244 bits (2298)	0
	MLOC_55630.1	51223160	41.8555
	MLOC_76453.1	51223160	41.8555
	MLOC_44617.2	51223160	41.8555	FLOUbaf142f23	3371 bits (1825)	0	k02521
	MLOC_16315.1	51954760	41.8555
	MLOC_61913.1	51954760	41.8555	NIASHv3085N04	1725 bits (934)	0		836	2020-05-05	2020-03-03	2020-08-08
	MLOC_55480.1	51954760	41.8555
	MLOC_55481.2	51954760	41.8555
	MLOC_55478.1	51954760	41.8555
	MLOC_55479.1	51954760	41.8555
	MLOC_55482.1	51954760	41.8555
	MLOC_4602.3	51954760	41.8555	NIASHv2126B22	4510 bits (2442)	0		2170	2020-09-09	2020-04-04	2020-11-11
	MLOC_72923.1	51954760	41.8555	NIASHv2014K05	527 bits (285)	9e-149	k08673
	MLOC_61506.1	52383800	41.9972	NIASHv1127J07	1895 bits (1026)	0
	AK376816	52383800	42.6487	NIASHv3136O22	3308 bits (1791)	0		1186	2020-04-04	2020-04-04	2020-11-11
	AK372519	52383800	42.6487	NIASHv3003O24	3463 bits (1875)	0
	MLOC_67211.1	52383800	42.847
	MLOC_67208.1	52383800	42.847	FLOUbaf112c09	852 bits (461)	0
	MLOC_67209.1	52383800	42.847
	MLOC_67207.1	52383800	42.847
	MLOC_67210.1	52383800	42.847
	MLOC_67212.1	52383800	42.847	FLOUbaf112c09	610 bits (330)	7e-174
	MLOC_69209.1	52784320	43.5021	NIASHv1098D09	1609 bits (871)	0
	MLOC_69208.1	52784320	43.5021	NIASHv3051B02	159 bits (86)	3e-38
	AK369111	52784320	43.5599	NIASHv2085H06	2394 bits (1296)	0	k01091
	MLOC_15151.1	52784320	43.8385	NIASHv2052F16	1500 bits (812)	0
	MLOC_24137.1	53776320	43.8385	NIASHv2026P18	248 bits (134)	2e-65	k10154
	MLOC_13688.1	53776320	43.8385	NIASHv2016D19	2933 bits (1588)	0		594	2020-03-03	2020-02-02	2020-04-04
	AK363877	53776320	43.8385	NIASHv2019K03	12257 bits (6637)	0		5864	2020-02-02	2020-02-02	2020-04-04
	MLOC_7542.1	53776320	43.8385
	MLOC_38550.1	53776320	43.8385	NIASHv2019K03	148 bits (80)	2e-34		5864	2020-02-02	2020-02-02	2020-04-04
	MLOC_53637.1	53776320	43.8385	NIASHv1035G08	544 bits (294)	2e-153		485	2020-04-04	2020-02-02	2020-06-06
	MLOC_63462.2	53776320	43.8385	NIASHv2034N17	3410 bits (1846)	0
	MLOC_53028.1	53776320	43.8385
	AK361468	53776320	43.8385	NIASHv1141F02	3321 bits (1798)	0
	MLOC_71632.1	53776320	43.8385
	MLOC_5502.2	53776320	43.8385
	MLOC_63609.1	53776320	43.8385	NIASHv3142B22	3439 bits (1862)	0
	MLOC_71767.1	53776320	43.8385	NIASHv2015E24	2512 bits (1360)	0	k03031
	AK359896	53776320	43.8385	NIASHv1105O05	3312 bits (1793)	0	k10154
	AK251135.1	53776320	43.8385	FLOUbaf108j06	2510 bits (1359)	0
	AK369669	53776320	43.9434	NIASHv2095G09	2715 bits (1470)	0	k00223
	MLOC_71796.1	53776320	44.3756	NIASHv1019O15	1155 bits (625)	0
	AK358497	53776320	44.3756	NIASHv1077I05	1153 bits (624)	0
	MLOC_54951.1	53776320	44.4051	NIASHv3057I23	2918 bits (1580)	0	k09481	972	2020-03-03	2020-02-02	2020-02-02
	MLOC_15543.3	53776320	44.4759	NIASHv2063A02	2377 bits (1287)	0
	MLOC_79710.1	56546480	45.0147
	AK362341	56546480	45.0147	NIASHv2004F22	2169 bits (1174)	0	k07384
	MLOC_8226.1	56546480	45.0147	NIASHv2001B16	311 bits (168)	6e-84		1299	2020-05-05	2020-05-05	2020-06-06
	MLOC_37549.1	56546480	45.0147	NIASHv2017P24	5690 bits (3081)	0
	MLOC_55549.2	56546480	45.0147	NIASHv2012H21	1399 bits (757)	0	k04440
	MLOC_55548.1	56546480	45.0147	NIASHv2012H21	730 bits (395)	0	k04440
	MLOC_67481.1	56546480	45.0147
	MLOC_17807.1	56546480	45.0147
	MLOC_67480.4	56546480	45.0147
	MLOC_67479.2	56546480	45.0147
	MLOC_67478.1	56546480	45.0147
	MLOC_6327.3	56546480	45.0147	NIASHv3049P02	7289 bits (3947)	0	k02630	3155	2020-12-12	2020-07-07	2020-09-09
	MLOC_48785.1	56546480	45.0147
	MLOC_6060.1	56546480	45.0147
	MLOC_67651.1	56546480	45.0147	FLOUbaf35j18	1875 bits (1015)	0	k02578
	MLOC_67650.1	56546480	45.0147	NIASHv1008F12	2675 bits (1448)	0
	MLOC_67652.1	56546480	45.0147	NIASHv2081O24	1749 bits (947)	0	k08647	1259	2020-02-02	2020-04-04	2020-03-03
	MLOC_34004.1	56546480	45.0147	NIASHv2091I24	3517 bits (1904)	0	k02566
	MLOC_70597.2	56546480	45.0147	FLOUbaf13m06	2881 bits (1560)	0	k09298
	AK362633	56546480	45.0779	NIASHv2008P24	3284 bits (1778)	0		983	2020-03-03	2020-06-06	2020-08-08
	MLOC_48898.1	57438040	45.1487	NIASHv3085N04	481 bits (260)	5e-135		836	2020-05-05	2020-03-03	2020-08-08
	MLOC_75040.1	57812520	45.6268	NIASHv3052I16	2979 bits (1613)	0
	MLOC_75041.1	57812520	45.6268	NIASHv3043P01	2918 bits (1580)	0
	MLOC_39185.1	57812520	45.6268
	MLOC_34079.1	57812520	45.6268
	MLOC_59568.2	57812520	45.7153	NIASHv2111E09	2300 bits (1245)	0
	MLOC_63098.3	57812520	45.7153
	AK363911	57812520	45.7507	NIASHv2019P14	1677 bits (908)	0
	MLOC_13390.2	58654480	45.876
	MLOC_60459.1	58654480	45.876	NIASHv3137K02	1086 bits (588)	0
	MLOC_60458.2	58654480	45.876	FLOUbaf124i14	4036 bits (2185)	0	k04386	1673	2020-02-02	2020-05-05	2020-11-11
	MLOC_78925.1	58654480	45.876	NIASHv2124D07	878 bits (475)	0
	MLOC_78927.1	58654480	45.876	NIASHv2124D07	717 bits (388)	0
	AK371076	58654480	45.876	NIASHv2124D07	3794 bits (2054)	0
	MLOC_18152.1	58654480	45.9632
	MLOC_59768.2	59502640	46.3881
	MLOC_59770.1	59502640	46.3881	NIASHv1081L02	100 bits (54)	4e-20		1029	2020-09-09	2020-07-07	2020-11-11
	MLOC_59769.4	59502640	46.3881	NIASHv1081L02	2856 bits (1546)	0		1029	2020-09-09	2020-07-07	2020-11-11
	MLOC_59767.1	59502640	46.3881
	MLOC_77170.2	59502640	46.3881	NIASHv1111P05	1057 bits (572)	0		767	2020-08-08	2020-02-02	2020-05-05
	MLOC_17961.1	59502640	46.3881	NIASHv1106A16	3463 bits (1875)	0
	AK359898	59502640	46.3881	NIASHv1106A16	4529 bits (2452)	0
	MLOC_12039.2	59502640	46.3881
	MLOC_10635.2	59502640	46.3881
	MLOC_12692.1	59502640	46.3881
	MLOC_10634.1	59502640	46.3881
	MLOC_12691.1	59502640	46.3881
	MLOC_10636.1	59502640	46.3881
	MLOC_12690.1	59502640	46.3881
	MLOC_55584.1	59502640	46.3881	NIASHv2108M18	3389 bits (1835)	0
	AK368103	59502640	46.3881	NIASHv2068E02	2830 bits (1532)	0	k03737	1422	2020-02-02	2020-05-05	2020-02-02
	MLOC_78376.2	59502640	46.3881
	MLOC_73029.1	60908800	46.3881
	MLOC_73678.1	60908800	46.3881	NIASHv1008O17	603 bits (326)	7e-171		144	2020-08-08	2020-05-05	2020-02-02
	AK354597	60908800	46.3881	NIASHv1008O17	2314 bits (1253)	0		144	2020-08-08	2020-05-05	2020-02-02
	MLOC_74854.1	60908800	46.3881	NIASHv2134K12	1783 bits (965)	0
	MLOC_6835.1	60908800	46.3881
	MLOC_74855.1	60908800	46.3881
	MLOC_66972.2	60908800	46.3881
	MLOC_66973.2	60908800	46.3881
	MLOC_81506.1	60908800	46.3881
	MLOC_70866.1	60908800	46.3881	FLOUbaf28n22	2911 bits (1576)	0
	AK364992	60908800	46.3881	NIASHv2030B19	7308 bits (3957)	0
	MLOC_10514.1	60908800	46.3881
	AK360358	60908800	46.3881	NIASHv1116H18	3589 bits (1943)	0	k07170	1826	2020-08-08	2020-05-05	2020-02-02
	AK252295.1	60908800	46.3881	FLOUbaf147o13	1548 bits (838)	0	k03182
	AK358552	60908800	46.3881	NIASHv1078I11	3655 bits (1979)	0
	MLOC_64053.1	60908800	46.6714	NIASHv3115C18	2431 bits (1316)	0		371	2020-04-04	2020-04-04	2020-10-10
	MLOC_66495.1	60986920	48.017
	AK376671	61742080	48.2649	NIASHv3131C23	2379 bits (1288)	0
	MLOC_57791.1	61742080	48.4419	NIASHv3103B23	928 bits (502)	0
	MLOC_57790.1	61742080	48.4419	NIASHv1004K05	641 bits (347)	0		615	2020-05-05	2020-02-02	2020-04-04
	MLOC_57789.2	61742080	48.4419	NIASHv2033L20	1448 bits (784)	0		828	2020-03-03	2020-06-06	2020-04-04
	MLOC_52078.1	62109120	48.4883	NIASHv3075G03	235 bits (127)	1e-61		1444	2020-02-02	2020-04-04	2020-11-11
	AK374749	62109120	48.4883	NIASHv3075G03	4745 bits (2569)	0		1444	2020-02-02	2020-04-04	2020-11-11
	MLOC_51308.2	62109120	48.5836
	MLOC_75317.1	62415400	48.6367
	MLOC_12339.2	62415400	48.6367
	MLOC_5158.2	62812200	49.3346	NIASHv2066A17	579 bits (313)	1e-164	k04721
	AK367994	62812200	49.3346	NIASHv2066A17	2588 bits (1401)	0	k04721
	MLOC_59696.2	62812200	49.3449	NIASHv3067I15	5873 bits (3180)	0		2019	2020-06-06	2020-02-02	2020-02-02
	AK376881	64145200	49.3626	NIASHv3143C10	3160 bits (1711)	0
	AK369498	64145200	49.3626	NIASHv2092H22	5254 bits (2845)	0	k09845
	MLOC_72582.1	64145200	49.3626	NIASHv2022K01	464 bits (251)	8e-130
	MLOC_39245.1	64145200	49.3626	NIASHv3101N21	592 bits (320)	2e-168
	AK376203	64145200	49.4216	NIASHv3118B23	4193 bits (2270)	0		128	2020-02-02	2020-07-07	2020-11-11
	MLOC_22601.1	64145200	49.4334
	MLOC_70904.2	64663520	49.4334	NIASHv1033N04	4955 bits (2683)	0
	MLOC_2975.1	64663520	49.4334
	MLOC_33453.2	64663520	49.4334
	MLOC_47948.1	64663520	49.4334	NIASHv1065A19	697 bits (377)	0		343	2020-02-02	2020-03-03	2020-06-06
	MLOC_58369.1	69272600	49.4334
	MLOC_15640.1	69272600	49.4334
	MLOC_48395.2	69272600	49.4334	NIASHv2094E04	241 bits (130)	8e-63		604	2020-02-02	2020-04-04	2020-02-02
	MLOC_32747.1	69272600	49.4334
	MLOC_74671.2	69272600	49.4334	NIASHv3020J13	2230 bits (1207)	0		1829	2020-10-10	2020-03-03	2020-05-05
	MLOC_58431.1	69272600	49.4334
	MLOC_58433.3	69272600	49.4334
	MLOC_58432.1	69272600	49.4334
	MLOC_6281.1	69272600	49.4334
	MLOC_62759.3	69272600	49.4334	FLOUbaf78p13	2817 bits (1525)	0
	MLOC_62732.1	69272600	49.4334	NIASHv2093C18	2741 bits (1484)	0		151	2020-02-02	2020-04-04	2020-11-11
	MLOC_11253.2	69272600	49.4334
	MLOC_39373.1	69272600	49.4334
	MLOC_5195.1	69272600	49.4334	FLOUbaf40a13	1650 bits (893)	0
	MLOC_6175.1	69272600	49.4334	NIASHv2028J18	5699 bits (3086)	0	k08829	2273	2020-02-02	2020-07-07	2020-11-11
	MLOC_13133.1	69272600	49.4334	NIASHv2148J16	65.8 bits (35)	9e-10		1435	2020-05-05	2020-05-05	2020-07-07
	MLOC_78167.1	69272600	49.4334	NIASHv3113B20	412 bits (223)	2e-114
	MLOC_63652.1	69272600	49.4334
	MLOC_7522.3	69272600	49.4334
	AK355538	69272600	49.4334	NIASHv1022D07	4338 bits (2349)	0
	MLOC_1653.1	69272600	49.4334	FLOUbaf172c10	174 bits (94)	2e-42
	MLOC_51691.1	69272600	49.4334	NIASHv1040B14	294 bits (159)	4e-79
	MLOC_71870.1	69272600	49.4334	NIASHv2021A13	289 bits (156)	7e-78		3162	2020-02-02	2020-02-02	2020-03-03
	MLOC_56191.1	69272600	49.4334	NIASHv2037J04	3029 bits (1640)	0		307	2020-02-02	2020-07-07	2020-11-11
	MLOC_15446.1	69272600	49.4334
	AK361510	69272600	49.4334	NIASHv1142F15	5454 bits (2953)	0
	MLOC_56193.1	69272600	49.4334
	MLOC_56192.1	69272600	49.4334	NIASHv3100E07	560 bits (303)	6e-159		152	2020-02-02	2020-07-07	2020-11-11
	MLOC_21878.1	69272600	49.4334	NIASHv2023F01	536 bits (290)	2e-151
	MLOC_52847.1	69272600	49.5042	FLOUbaf179b24	2837 bits (1536)	0	k03931
	AK249425.1	69272600	49.5042	FLOUbaf26g09	2837 bits (1536)	0
	MLOC_52848.1	69272600	49.5042	NIASHv1021K23	592 bits (320)	6e-168
	MLOC_79227.2	69272600	49.715
	MLOC_79236.2	69272600	49.7403	FLOUbaf107e14	2032 bits (1100)	0	k03333
	MLOC_79235.1	69272600	49.7403
	MLOC_58317.1	70506400	49.7403
	MLOC_58316.1	70506400	49.7403
	MLOC_16265.1	70506400	49.7403
	MLOC_18402.1	70506400	49.7403	NIASHv1106A16	119 bits (64)	3e-26
	MLOC_16264.1	70506400	49.7403
	AK364278	70506400	49.7403	NIASHv2023F21	6639 bits (3595)	0	k03341
	MLOC_41459.1	70506400	49.7403	NIASHv3096C06	473 bits (256)	5e-133
	MLOC_500.1	70506400	49.7403	NIASHv2023F21	1395 bits (755)	0	k03341
	MLOC_16131.2	70506400	49.9646	NIASHv2075K09	422 bits (228)	3e-117
	AK364351	70506400	49.9646	NIASHv2024B06	4397 bits (2381)	0
	MLOC_56914.1	71239240	49.9646
	MLOC_17065.1	71239240	50.0708	NIASHv2010M01	252 bits (136)	6e-66
	AK363604	71239240	50.1771	NIASHv2017D12	1714 bits (928)	0		122	2020-02-02	2020-04-04	2020-11-11
	MLOC_65694.1	71239240	50.2125	FLOUbaf47m17	1631 bits (883)	0
	MLOC_12715.1	71239240	50.3187	NIASHv2029N13	1232 bits (667)	0
	MLOC_60052.1	72892160	50.4603	NIASHv3067B02	516 bits (279)	5e-146	k10031
	AK375447	72892160	50.4603	NIASHv3094H17	5548 bits (3004)	0
	MLOC_37893.1	72892160	50.4603	NIASHv2010O13	3537 bits (1915)	0
	MLOC_69912.1	72892160	50.4958	FLOUbaf108k05	2508 bits (1358)	0
	MLOC_11599.1	72892160	50.4958	NIASHv1003M02	4573 bits (2476)	0
	MLOC_78182.1	72892160	50.4958
	MLOC_79102.2	73205880	50.4958	NIASHv1002G16	2543 bits (1377)	0
	MLOC_9865.1	73205880	50.4958	FLOUbaf61m08	3249 bits (1759)	0		1685	2020-02-02	2020-02-02	2020-11-11
	MLOC_25126.1	73205880	50.4958
	MLOC_9866.2	73205880	50.4958
	AK366662	73205880	50.4958	NIASHv2045H23	3203 bits (1734)	0
	MLOC_79104.1	73205880	50.4958
	MLOC_11394.1	73205880	50.4958
	MLOC_79103.1	73205880	50.4958
	MLOC_68936.2	73205880	50.4958
	MLOC_11395.1	73205880	50.4958	NIASHv2035I12	527 bits (285)	2e-148
	MLOC_16401.1	73205880	50.4958	NIASHv3121B11	843 bits (456)	0
	MLOC_64099.1	73629960	50.4958	NIASHv3026F09	2580 bits (1397)	0
	MLOC_66834.1	73629960	50.4958
	AK367794	74507880	50.4958	NIASHv2062E16	4296 bits (2326)	0
	MLOC_73591.1	74507880	50.4958
	MLOC_24507.1	74507880	50.4958
	MLOC_59910.5	74898480	50.7082	NIASHv1042E05	1851 bits (1002)	0
	MLOC_59909.1	74898480	50.7082	FLOUbaf137h09	985 bits (533)	0
	MLOC_6053.1	74898480	50.7082	NIASHv2073L12	2433 bits (1317)	0
	MLOC_4093.4	74898480	50.7082
	AK373085	74898480	50.7082	NIASHv3020J13	3696 bits (2001)	0		1829	2020-10-10	2020-03-03	2020-05-05
	MLOC_4092.1	74898480	50.7082
	MLOC_7857.1	74898480	50.7082
	MLOC_59885.5	74898480	50.7082
	MLOC_45163.1	74898480	50.7082
	MLOC_45164.3	74898480	50.7082	NIASHv3037J07	1674 bits (906)	0		3442	2020-10-10	2020-04-04	2020-11-11
	MLOC_6057.3	74898480	50.779	NIASHv2100C21	2841 bits (1538)	0
	MLOC_54486.1	75649920	50.9207	FLOUbaf126i01	601 bits (325)	2e-170
	MLOC_54487.1	75649920	50.9207	FLOUbaf126i01	1951 bits (1056)	0
	AK250868.1	75649920	50.9207	FLOUbaf102m02	2056 bits (1113)	0
	MLOC_44416.2	75649920	50.9207
	MLOC_6014.1	75649920	50.9207
	MLOC_56458.1	77927800	50.9207	FLOUbaf132l11	3570 bits (1933)	0
	MLOC_61601.1	77927800	50.9207	NIASHv1077J06	2013 bits (1090)	0
	MLOC_19882.1	77927800	50.9207	NIASHv2065I12	283 bits (153)	5e-76
	MLOC_61600.1	77927800	50.9207	NIASHv3061L19	366 bits (198)	8e-101		227	2020-03-03	2020-02-02	2020-05-05
	MLOC_61602.2	77927800	50.9207	NIASHv3061L19	117 bits (63)	2e-25		227	2020-03-03	2020-02-02	2020-05-05
	MLOC_25664.1	77927800	50.9207
	MLOC_63627.2	77927800	50.9207
	MLOC_52301.2	77927800	50.9207	FLOUbaf99o05	1022 bits (553)	0	k10967
	MLOC_56708.3	77927800	50.9207
	MLOC_81505.1	77927800	50.9207
	MLOC_12796.1	77927800	50.9207	NIASHv2032I04	3016 bits (1633)	0	k02291
	MLOC_76656.1	77927800	50.9207	NIASHv3131K13	460 bits (249)	1e-128
	MLOC_14128.1	78701560	50.9207
	AK366063	78701560	50.9207	NIASHv2040B24	3230 bits (1749)	0
	MLOC_77536.1	79045040	50.9207	NIASHv1058K04	1262 bits (683)	0
	AK361902	79045040	50.9207	NIASHv2001C22	3921 bits (2123)	0
	MLOC_13155.1	79045040	50.9207
	MLOC_22118.1	79880800	50.9207	NIASHv2106A05	169 bits (91)	1e-41		445	2020-04-04	2020-03-03	2020-06-06
	MLOC_44593.1	79880800	50.9207
	MLOC_56623.1	79880800	50.9207	FLOUbaf175b07	2316 bits (1254)	0	k04788
	MLOC_56621.2	79880800	50.9207
	MLOC_57325.2	79880800	50.9207
	MLOC_56622.1	79880800	50.9207
	MLOC_3443.1	79880800	50.9207
	MLOC_73896.6	80166000	50.9207	NIASHv2106A05	1716 bits (929)	0		445	2020-04-04	2020-03-03	2020-06-06
	MLOC_20146.1	80166000	50.9207	NIASHv1008G23	3701 bits (2004)	0
	MLOC_15687.1	80166000	50.9207	NIASHv1125F16	60.2 bits (32)	5e-08
	MLOC_73897.1	80166000	50.9207
	AK250624.1	80166000	50.9207	FLOUbaf84l05	1797 bits (973)	0
	AK354762	80166000	50.9207	NIASHv1010O24	1738 bits (941)	0
	AK357921	80166000	50.9207	NIASHv1064O23	3947 bits (2137)	0
	MLOC_12956.1	80166000	50.9207
	MLOC_20258.1	80166000	50.9207	FLOUbaf7c05	534 bits (289)	4e-151
	MLOC_18527.1	80932320	51.381
	MLOC_57643.1	80932320	51.381
	MLOC_11577.1	80932320	51.381
	MLOC_10371.1	81787920	51.4873	NIASHv3028C17	1882 bits (1019)	0
	MLOC_76038.1	81787920	51.4873	NIASHv3110P03	357 bits (193)	2e-97		633	2020-05-05	2020-05-05	2020-07-07
	MLOC_19681.2	81787920	51.4873	NIASHv3110P03	496 bits (268)	1e-139		633	2020-05-05	2020-05-05	2020-07-07
	MLOC_19680.1	81787920	51.4873
	MLOC_54424.1	81787920	51.4873
	MLOC_54425.1	81787920	51.4873
	MLOC_54423.1	81787920	51.4873
	AK375955	81787920	51.4873	NIASHv3110P03	5001 bits (2708)	0		633	2020-05-05	2020-05-05	2020-07-07
	AK248956.1	81787920	51.4873	FLOUbaf17k07	2756 bits (1492)	0
	MLOC_65478.1	81991280	51.4873	FLOUbaf29c07	2929 bits (1586)	0	k03068
	MLOC_15174.2	81991280	51.4873	NIASHv2117M23	2689 bits (1456)	0		889	2020-10-10	2020-03-03	2020-07-07
	MLOC_34956.1	83522680	51.4873	FLOUbaf152g22	300 bits (162)	4e-81
	MLOC_1134.1	83522680	51.4873	FLOUbaf107b02	193 bits (104)	9e-49	k00561	286	2020-09-09	2020-04-04	2020-08-08
	MLOC_25074.1	83522680	51.4873	NIASHv1132O16	58.4 bits (31)	2e-07
	AK365243	83522680	51.5266	NIASHv2032I04	3919 bits (2122)	0	k02291
	AK365808	83522680	51.5345	NIASHv2037O15	3195 bits (1730)	0
	AK364622	83522680	51.5581	NIASHv2027A05	3363 bits (1821)	0
	MLOC_38290.1	83522680	51.5581	NIASHv1002L23	957 bits (518)	0
	MLOC_50456.1	84168720	51.6555
	MLOC_42713.1	84168720	51.6555
	MLOC_66560.1	84168720	51.6555
	MLOC_19679.1	87048000	51.8237
	MLOC_64956.1	87048000	51.8237	NIASHv1029P17	712 bits (385)	0		210	2020-10-10	2020-06-06	2020-10-10
	MLOC_3109.1	87048000	51.8237
	MLOC_24674.1	87048000	51.8237
	MLOC_24672.1	87048000	51.8237
	MLOC_24673.1	87048000	51.8237
	MLOC_78645.1	87048000	51.8414	NIASHv2107P24	1727 bits (935)	0	k08650
	MLOC_14939.1	87048000	51.8414	NIASHv3058F10	2097 bits (1135)	0
	MLOC_61562.1	87048000	51.8414	FLOUbaf172c10	278 bits (150)	2e-73
	MLOC_61563.1	87048000	51.8414
	MLOC_48198.1	87048000	51.8414
	AK376767	87258800	51.8414	NIASHv3135H11	2628 bits (1423)	0
	MLOC_75626.1	87258800	51.9653	NIASHv2011A18	3476 bits (1882)	0	k05163
	MLOC_75627.3	87258800	51.9653	NIASHv2122M21	436 bits (236)	2e-121		994	2020-04-04	2020-06-06	2020-02-02
	MLOC_1931.1	87258800	52.0538
	MLOC_64294.1	87258800	52.1955	FLOUbaf143l12	3393 bits (1837)	0		1375	2020-03-03	2020-04-04	2020-05-05
	MLOC_64293.1	87258800	52.1955
	MLOC_72643.1	87258800	52.1955
	AK248677.1	87258800	52.1955	FLOUbaf9o06	6553 bits (3548)	0	k10569
	MLOC_20261.1	87258800	52.1955
	MLOC_7028.3	87258800	52.1955
	MLOC_32025.1	87258800	52.1955
	MLOC_10328.1	87258800	52.1955	FLOUbaf17g14	494 bits (267)	2e-139
	MLOC_25451.1	87258800	52.1955	FLOUbaf151h05	296 bits (160)	2e-79		639	2020-02-02	2020-05-05	2020-06-06
	MLOC_25305.1	87258800	52.1955	NIASHv2032C06	261 bits (141)	3e-69		178	2020-06-06	2020-05-05	2020-05-05
	AK365213	87258800	52.1955	NIASHv2032C06	2608 bits (1412)	0		178	2020-06-06	2020-05-05	2020-05-05
	MLOC_28423.1	87258800	52.3637	NIASHv3004N07	252 bits (136)	1e-66
	AK365022	88358680	52.4079	NIASHv2030F07	4475 bits (2423)	0
	MLOC_52082.1	88358680	52.4079	FLOUbaf112l09	1729 bits (936)	0
	MLOC_52084.2	88358680	52.4079	NIASHv2009J23	2431 bits (1316)	0
	MLOC_52083.1	88358680	52.4079	NIASHv1021A17	196 bits (106)	3e-49		492	2020-02-02	2020-02-02	2020-05-05
	MLOC_17264.1	88358680	52.4079	NIASHv2107D17	115 bits (62)	2e-25
	AK370251	88358680	52.4079	NIASHv2107J13	1777 bits (962)	0
	MLOC_8615.2	88358680	52.4079	NIASHv1039M20	1871 bits (1013)	0
	AK367956	88358680	52.4551	NIASHv2065I12	2706 bits (1465)	0
	MLOC_11167.1	89325880	52.585	FLOUbaf13p23	211 bits (114)	1e-53
	AK250139.1	89325880	52.5972	FLOUbaf66n14	1975 bits (1069)	0	k07616
	MLOC_62516.1	89325880	52.762	NIASHv1050C21	2848 bits (1542)	0		607	2020-04-04	2020-03-03	2020-03-03
	MLOC_36358.1	89325880	52.762	NIASHv2011K06	2346 bits (1270)	0
	AK250273.1	89325880	52.762	FLOUbaf71m22	3014 bits (1632)	0
	MLOC_56425.1	89325880	52.762
	MLOC_56424.1	89325880	52.762	NIASHv2119O23	270 bits (146)	2e-71		355	2020-06-06	2020-02-02	2020-07-07
	MLOC_56426.1	89325880	52.762
	MLOC_67963.1	89325880	52.762
	MLOC_66720.1	91410320	52.762
	AK249768.1	91410320	52.762	FLOUbaf54b17	2241 bits (1213)	0
	MLOC_76584.2	91410320	52.762	FLOUbaf131f17	1587 bits (859)	0
	AK367614	91410320	52.762	NIASHv2059I15	3208 bits (1737)	0		1701	2020-02-02	2020-03-03	2020-10-10
	MLOC_72146.1	91410320	52.762	NIASHv1059O04	69.4 bits (37)	1e-10		1313	2020-02-02	2020-04-04	2020-02-02
	MLOC_61469.1	91410320	52.762	NIASHv1032J06	1814 bits (982)	0		810	2020-06-06	2020-05-05	2020-02-02
	MLOC_9640.1	91410320	52.762
	MLOC_71137.1	92822680	52.9037
	MLOC_48360.1	92822680	52.9037
	MLOC_4758.2	92822680	52.9037
	MLOC_63927.1	92822680	52.9037	NIASHv2100M08	54.7 bits (29)	2e-06		1318	2020-06-06	2020-05-05	2020-11-11
	MLOC_4759.1	92822680	52.9037
	AK367409	93403000	52.9037	NIASHv2056K03	1465 bits (793)	0
	AK371449	93403000	52.9037	NIASHv2134E23	3166 bits (1714)	0
	MLOC_4115.1	93403000	52.9037	NIASHv2047H11	3090 bits (1673)	0
	AK249098.1	93403000	52.9037	FLOUbaf22e05	1709 bits (925)	0
	MLOC_15019.1	94466920	52.9037
	AK367683	95332440	52.9037	NIASHv2060F17	1037 bits (561)	0		516	2020-02-02	2020-03-03	2020-10-10
	MLOC_44027.1	95332440	52.9037
	MLOC_17364.1	95692040	52.9037	NIASHv1069K22	3369 bits (1824)	0
	MLOC_69212.1	95692040	52.9037	NIASHv3058K12	2732 bits (1479)	0
	MLOC_80708.1	95692040	52.9037	NIASHv3082A14	1676 bits (907)	0
	MLOC_62143.1	97834760	52.9037	NIASHv2108C07	3264 bits (1767)	0
	MLOC_13010.2	97834760	52.9037
	AK373774	97834760	52.9037	NIASHv3043G01	3757 bits (2034)	0
	MLOC_78851.1	97834760	52.9037
	MLOC_78850.1	97834760	52.9037
	MLOC_60847.1	97834760	52.9037
	MLOC_60844.6	97834760	52.9037
	MLOC_60845.1	97834760	52.9037
	MLOC_60846.1	97834760	52.9037
	MLOC_859.1	97834760	52.9037
	MLOC_858.1	97834760	52.9037
	MLOC_65667.4	97834760	52.9037	NIASHv2037P04	91.6 bits (49)	4e-17
	MLOC_65669.1	97834760	52.9037
	MLOC_65666.2	97834760	52.9037	NIASHv2037P04	91.6 bits (49)	3e-17
	MLOC_65668.1	97834760	52.9037
	MLOC_68325.1	97834760	52.9037
	MLOC_68324.1	97834760	52.9037	FLOUbaf145c24	132 bits (71)	1e-29
	MLOC_68323.1	97834760	52.9037
	MLOC_41168.1	97834760	52.9037	NIASHv2085H21	291 bits (157)	3e-78
	AK357854	98887520	52.9037	NIASHv1063G11	2049 bits (1109)	0
	MLOC_63844.6	98887520	52.9037	NIASHv2129H18	4425 bits (2396)	0
	MLOC_63846.1	98887520	52.9037
	MLOC_63847.1	98887520	52.9037
	MLOC_63845.1	98887520	52.9037
	MLOC_8149.1	98887520	52.9037
	MLOC_67100.1	98887520	52.9037
	MLOC_62186.1	98887520	52.9037	FLOUbaf97h14	1421 bits (769)	0
	MLOC_5667.1	98887520	52.9037
	MLOC_56470.1	99413280	52.9037	NIASHv2077N16	1773 bits (960)	0
	MLOC_56471.1	99413280	52.9037	NIASHv2065H09	1973 bits (1068)	0
	MLOC_81487.1	100742560	52.9037
	MLOC_13126.1	100742560	52.9037
	MLOC_13127.2	100742560	52.9037	NIASHv3125C24	532 bits (288)	3e-150
	AK249249.1	100742560	52.9037	FLOUbaf24e11	2196 bits (1189)	0	k01999	829	2020-02-02	2020-02-02	2020-09-09
	MLOC_76071.1	100742560	52.9037
	MLOC_9305.1	101197640	52.9037
	MLOC_10374.5	101197640	52.9037
	AK361795	101197640	52.9037	NIASHv1149F05	2268 bits (1228)	0
	MLOC_76625.1	101197640	52.9037
	MLOC_10375.1	101197640	52.9037
	MLOC_7166.1	101687440	52.9037
	MLOC_7165.1	101687440	52.9037
	MLOC_882.1	101835000	52.9037	FLOUbaf106d18	870 bits (471)	0		1648	2020-03-03	2020-07-07	2020-10-10
	AK251245.1	101835000	52.9037	FLOUbaf109h24	1356 bits (734)	0
	MLOC_18498.1	101835000	52.9037	FLOUbaf9o06	774 bits (419)	0	k10569
	AK249808.1	104509680	52.9037	FLOUbaf58d19	1855 bits (1004)	0	k11273	868	2020-10-10	2020-05-05	2020-02-02
	AK365780	104509680	52.9037	NIASHv2037K15	4283 bits (2319)	0		2106	2020-05-05	2020-07-07	2020-03-03
	MLOC_23019.1	104509680	52.9037	NIASHv3035J15	62.1 bits (33)	9e-09
	AK371342	105753400	52.9037	NIASHv2131G20	4632 bits (2508)	0
	MLOC_70245.1	105753400	52.9037
	MLOC_76582.1	105753400	52.9037
	AK375226	106024960	53.0807	NIASHv3088K21	4361 bits (2361)	0
	AK364659	106024960	53.187	NIASHv2027F11	946 bits (512)	0		341	2020-05-05	2020-04-04	2020-10-10
	MLOC_58481.1	106024960	53.2224
	MLOC_39886.1	106024960	53.2578	NIASHv2040P16	1515 bits (820)	0	k00855
	MLOC_59746.4	106024960	53.2578	NIASHv3084O20	339 bits (183)	7e-92
	MLOC_39885.1	106024960	53.2578	NIASHv3012J21	544 bits (294)	2e-153		1401	2020-08-08	2020-03-03	2020-05-05
	MLOC_6756.1	106024960	53.2578
	MLOC_51228.1	108717000	53.2578
	MLOC_72206.1	108717000	53.2578	NIASHv1022J24	126 bits (68)	5e-29
	AK359085	108717000	53.2578	NIASHv1089B24	2597 bits (1406)	0
	MLOC_62716.1	108717000	53.2578	NIASHv2138E08	1375 bits (744)	0
	AK361209	108717000	53.2578	NIASHv1135C02	2026 bits (1097)	0
	MLOC_58005.1	108717000	53.2578	NIASHv2009J06	436 bits (236)	2e-121		1289	2020-08-08	2020-04-04	2020-10-10
	AK374337	108717000	53.2578	NIASHv3061D12	1057 bits (572)	0
	MLOC_59501.1	108717000	53.2578	NIASHv3083G23	3037 bits (1644)	0	k03662
	MLOC_81160.1	108717000	53.2578	NIASHv2032K22	2964 bits (1605)	0		1545	2020-04-04	2020-02-02	2020-07-07
	AK360701	108717000	53.2578	NIASHv1123L17	1940 bits (1050)	0
	MLOC_59500.1	108717000	53.2578	NIASHv2116I18	165 bits (89)	3e-40	k08149
	MLOC_34417.9	108717000	53.2578
	MLOC_43155.1	108717000	53.2578	NIASHv3068K10	449 bits (243)	9e-126
	MLOC_55158.1	108717000	53.2578	NIASHv3089I20	189 bits (102)	1e-46
	AK365320	108717000	53.364	NIASHv2033G05	3805 bits (2060)	0
	MLOC_28028.1	109562680	53.364	NIASHv3024K01	246 bits (133)	5e-65		1195	2020-09-09	2020-03-03	2020-11-11
	MLOC_9840.1	109828040	53.3691	NIASHv1137I08	4687 bits (2538)	0		821	2020-02-02	2020-03-03	2020-10-10
	MLOC_17132.1	109981800	53.4348
	MLOC_38952.1	110294280	53.4348
	AK366586	110294280	53.4348	NIASHv2044H23	3596 bits (1947)	0	k08446
	MLOC_4546.1	110294280	53.4348
	MLOC_80892.1	110542280	53.4348	NIASHv3004F16	1271 bits (688)	0
	MLOC_80894.7	110542280	53.4348
	MLOC_80893.1	110542280	53.4348
	MLOC_64939.2	110542280	53.4348	FLOUbaf62d16	1343 bits (727)	0
	MLOC_12210.1	110542280	53.4348	NIASHv3089H03	3136 bits (1698)	0
	MLOC_40791.1	110542280	53.4348
	MLOC_2772.1	110542280	53.4348
	MLOC_19057.1	110542280	53.4348
	MLOC_12208.1	110542280	53.4348
	MLOC_57207.1	110688600	53.4348
	MLOC_5348.1	110688600	53.4348
	MLOC_64287.1	110688600	53.4348	NIASHv3111F12	99.0 bits (53)	6e-20		2066	2020-10-10	2020-05-05	2020-04-04
	MLOC_13037.1	112051360	53.5208	NIASHv2086K10	143 bits (77)	3e-33		1813	2020-02-02	2020-05-05	2020-04-04
	MLOC_13036.1	112051360	53.5208	NIASHv1039I06	182 bits (98)	4e-45
	MLOC_1678.1	112051360	53.5208	NIASHv3124M14	340 bits (184)	7e-93		1911	2020-02-02	2020-03-03	2020-10-10
	MLOC_56064.2	113128920	53.5234	NIASHv2090G08	6495 bits (3517)	0
	MLOC_5850.1	113128920	53.5234	NIASHv2034G15	2285 bits (1237)	0
	MLOC_61255.1	113128920	53.5234
	MLOC_37888.1	113504640	53.5411
	MLOC_37889.1	113504640	53.5411
	MLOC_1798.1	114328000	53.5765
	AK376462	114328000	53.5765	NIASHv3124M14	3997 bits (2164)	0		1911	2020-02-02	2020-03-03	2020-10-10
	MLOC_73512.7	114328000	53.6827	NIASHv3059E16	407 bits (220)	1e-112		98	2020-09-09	2020-06-06	2020-09-09
	MLOC_73511.1	114328000	53.6827
	MLOC_43313.2	114328000	53.7535	FLOUbaf51i23	4373 bits (2368)	0
	MLOC_23155.2	115434080	53.8244	NIASHv2059P23	414 bits (224)	3e-115		438	2020-03-03	2020-04-04	2020-08-08
	MLOC_68409.2	115434080	53.8244	NIASHv3061L19	207 bits (112)	1e-52		227	2020-03-03	2020-02-02	2020-05-05
	MLOC_60969.1	115776320	53.8244	FLOUbaf97a01	1424 bits (771)	0		125	2020-02-02	2020-07-07	2020-06-06
	MLOC_10075.1	116214040	53.8244
	MLOC_16522.1	116505440	53.8244
	MLOC_60754.1	117002680	53.8244
	AK357152	117002680	53.8244	NIASHv1047D06	2374 bits (1285)	0		1001	2020-07-07	2020-03-03	2020-04-04
	MLOC_8176.1	117002680	53.8244
	MLOC_77621.1	117002680	53.8244	NIASHv3080L21	599 bits (324)	3e-170		1772	2020-06-06	2020-05-05	2020-08-08
	MLOC_77622.1	117002680	53.8244
	MLOC_77623.1	117002680	53.8244	NIASHv3080L21	599 bits (324)	4e-170		1772	2020-06-06	2020-05-05	2020-08-08
	MLOC_65904.1	117002680	53.8244
	MLOC_11866.1	117959960	53.8244
	MLOC_45527.1	117959960	53.8244
	MLOC_60438.1	117959960	53.8244
	MLOC_60437.1	117959960	53.8244
	MLOC_56256.1	118093880	53.8244	NIASHv3050A12	1956 bits (1059)	0		800	2020-12-12	2020-05-05	2020-11-11
	AK369050	118093880	53.8244	NIASHv2084F09	7814 bits (4231)	0
	AK355343	118093880	53.8244	NIASHv1019G14	3958 bits (2143)	0
	MLOC_78666.1	118613440	54.0368	NIASHv1029K18	1478 bits (800)	0		263	2020-03-03	2020-07-07	2020-07-07
	MLOC_8863.1	120686720	54.0368
	MLOC_22952.3	121394760	54.0368
	MLOC_7469.1	121394760	54.0368
	MLOC_61559.1	121831240	54.1254
	MLOC_40617.1	121831240	54.1254	FLOUbaf175g17	195 bits (105)	8e-49
	MLOC_72096.1	121831240	54.1254	FLOUbaf175g17	2193 bits (1187)	0
	MLOC_72095.3	121831240	54.1254
	MLOC_10819.2	122722800	54.1431	NIASHv3021J01	7566 bits (4097)	0
	MLOC_30118.1	122722800	54.1431	NIASHv2096O13	1740 bits (942)	0
	AK369730	122722800	54.1431	NIASHv2096O13	4534 bits (2455)	0
	MLOC_74885.1	122722800	54.1431
	MLOC_65838.1	122722800	54.1431	NIASHv2147L08	3932 bits (2129)	0
	AK368310	122722800	54.2139	NIASHv2071P02	2333 bits (1263)	0
	MLOC_48792.1	124957280	54.2316	NIASHv2054J17	1099 bits (595)	0		912	2020-05-05	2020-02-02	2020-09-09
	MLOC_12211.1	124957280	54.2316	FLOUbaf130j12	76.8 bits (41)	5e-13
	MLOC_56433.1	124957280	54.2316	FLOUbaf129c12	2183 bits (1182)	0
	MLOC_56437.1	124957280	54.2316
	MLOC_56435.1	124957280	54.2316
	MLOC_56436.1	124957280	54.2316
	MLOC_56434.1	124957280	54.2316
	MLOC_10663.1	124957280	54.2316	NIASHv2043M24	1794 bits (971)	0
	MLOC_2138.5	124957280	54.2316	NIASHv2080L09	865 bits (468)	0
	MLOC_2137.1	124957280	54.2316	NIASHv1002M08	553 bits (299)	1e-156
	MLOC_78891.2	124957280	54.2316	FLOUbaf42l12	1862 bits (1008)	0
	MLOC_78892.1	124957280	54.2316
	MLOC_78890.1	124957280	54.2316
	MLOC_12503.1	126174960	54.2316	NIASHv2016B09	588 bits (318)	1e-167
	MLOC_7848.1	126174960	54.2316	NIASHv2098G19	158 bits (85)	3e-37
	MLOC_7847.1	126174960	54.2316
	AK363506	126174960	54.2316	NIASHv2016B09	3548 bits (1921)	0
	MLOC_26611.1	126708160	54.2316
	MLOC_26610.1	126708160	54.2316
	MLOC_40511.1	126708160	54.2316
	MLOC_40512.1	126708160	54.2316	NIASHv1030H14	760 bits (411)	0		1595	2020-03-03	2020-03-03	2020-04-04
	AK372303	126708160	54.2316	NIASHv2149G24	4732 bits (2562)	0
	MLOC_66573.1	128392080	54.2493
	MLOC_43922.1	128392080	54.2493
	MLOC_68879.1	128392080	54.2493	NIASHv3041J01	1914 bits (1036)	0
	MLOC_57865.2	128392080	54.2493
	MLOC_38108.1	128392080	54.2493
	MLOC_56570.1	131337080	54.2493	NIASHv3109E03	3964 bits (2146)	0		1019	2020-08-08	2020-05-05	2020-05-05
	MLOC_4539.2	131337080	54.2493	NIASHv1018N06	2285 bits (1237)	0
	MLOC_4538.1	131337080	54.2493	NIASHv1142J13	220 bits (119)	2e-57
	MLOC_62817.2	131820680	54.2493	NIASHv2081H06	4255 bits (2304)	0		1907	2020-03-03	2020-03-03	2020-05-05
	MLOC_72542.1	131820680	54.2493	NIASHv1083K14	1066 bits (577)	0		797	2020-02-02	2020-04-04	2020-02-02
	MLOC_61721.1	132982560	54.2493	NIASHv1012C05	2987 bits (1617)	0
	MLOC_45325.1	133447560	54.2493
	MLOC_25821.1	133447560	54.2493
	MLOC_25822.1	133447560	54.2493	NIASHv3025M12	337 bits (182)	1e-91	k02793
	MLOC_21529.1	134733440	54.2493
	MLOC_78094.1	134733440	54.2493	NIASHv2103K20	255 bits (138)	6e-68		2355	2020-02-02	2020-07-07	2020-09-09
	AK359792	135427840	54.2493	NIASHv1103F04	4026 bits (2180)	0
	MLOC_67112.1	135427840	54.2493	FLOUbaf119d05	1423 bits (770)	0
	AK354009	135427840	54.2493	NIASHv1004G03	3910 bits (2117)	0
	MLOC_55662.1	135427840	54.2493	FLOUbaf178n09	2407 bits (1303)	0
	MLOC_59358.4	135427840	54.2493	FLOUbaf152c24	5291 bits (2865)	0
	AK375672	135427840	54.2493	NIASHv3100O22	2001 bits (1083)	0
	MLOC_3127.1	136610800	54.2493
	MLOC_41622.1	137351080	54.2493
	MLOC_31491.1	137351080	54.2493
	MLOC_24468.1	137351080	54.2493
	MLOC_24467.1	137351080	54.2493
	MLOC_4305.2	137351080	54.2493	NIASHv2089B21	2479 bits (1342)	0
	MLOC_2737.1	138503040	54.2493
	MLOC_13053.1	139679800	54.2493
	MLOC_10100.2	139679800	54.2493
	MLOC_72802.1	139679800	54.2493	NIASHv2015L12	5212 bits (2822)	0
	MLOC_72809.2	139679800	54.2493	FLOUbaf92h11	2204 bits (1193)	0	k00680
	MLOC_68634.1	141625360	54.2493	NIASHv2023D09	200 bits (108)	2e-51
	MLOC_67144.3	141625360	54.2493	NIASHv1027K06	2656 bits (1438)	0		1335	2020-02-02	2020-05-05	2020-11-11
	MLOC_12120.2	141625360	54.2493	NIASHv1087P11	2488 bits (1347)	0
	MLOC_12119.1	141625360	54.2493
	AK357304	141859720	54.2493	NIASHv1050C18	3661 bits (1982)	0
	AK376585	141859720	54.2493	NIASHv3128F14	3821 bits (2069)	0
	MLOC_52903.1	141859720	54.2493
	MLOC_44127.1	141859720	54.2493
	MLOC_44126.1	141859720	54.2493
	MLOC_44128.1	141859720	54.2493
	MLOC_75940.1	141859720	54.2493	NIASHv3134F05	263 bits (142)	4e-69		3633	2020-11-11	2020-07-07	2020-10-10
	MLOC_34407.1	141859720	54.2493
	MLOC_52902.1	141859720	54.2493	FLOUbaf11l15	69.4 bits (37)	4e-11
	MLOC_44129.2	141859720	54.2493	NIASHv1003L06	241 bits (130)	7e-62
	MLOC_56576.1	143236120	54.3201	NIASHv1028G01	2715 bits (1470)	0
	MLOC_58816.1	143236120	54.3201
	MLOC_14855.2	143236120	54.3201	NIASHv3109I06	1162 bits (629)	0	k08391
	AK375910	143236120	54.3201	NIASHv3109I06	3160 bits (1711)	0	k08391
	MLOC_7162.1	143236120	54.3201
	MLOC_58817.1	143236120	54.3201
	MLOC_62152.1	143236120	54.3201	NIASHv3110B04	1808 bits (979)	0
	MLOC_61556.2	143236120	54.3909
	MLOC_61557.1	143236120	54.3909
	AK251470.1	143236120	54.3909	FLOUbaf117h13	2163 bits (1171)	0		806	2020-05-05	2020-07-07	2020-07-07
	AK359952	143236120	54.4263	NIASHv1107E09	3627 bits (1964)	0
	MLOC_70827.2	145177960	54.6742	NIASHv1074F13	4399 bits (2382)	0
	MLOC_36970.2	145177960	54.6742
	MLOC_8928.1	145177960	54.6742
	MLOC_74148.1	145177960	54.6742
	MLOC_65170.1	146178640	54.6742	NIASHv1133P03	7470 bits (4045)	0
	AK250531.1	146178640	54.6742	FLOUbaf83m13	1046 bits (566)	0
	MLOC_9101.1	146178640	54.6742
	MLOC_77826.1	148048560	54.6742
	MLOC_76842.2	148048560	54.6742	NIASHv3101F22	486 bits (263)	4e-136		822	2020-02-02	2020-04-04	2020-02-02
	MLOC_68256.4	148048560	54.6919	NIASHv2133K01	3923 bits (2124)	0
	MLOC_2436.1	148048560	54.6919
	MLOC_2437.1	148048560	54.6919
	MLOC_68255.1	148048560	54.6919
	MLOC_4737.2	148967400	54.6919	NIASHv1138B04	2279 bits (1234)	0
	MLOC_76674.1	150025120	54.6919	NIASHv1048I13	640 bits (346)	0
	AK360353	150025120	54.7025	NIASHv1116G01	3044 bits (1648)	0
	MLOC_54560.1	150025120	54.7214	NIASHv2078K09	1808 bits (979)	0
	AK360716	150025120	54.7214	NIASHv1123P16	5118 bits (2771)	0		2054	2020-10-10	2020-05-05	2020-11-11
	MLOC_69732.1	151110120	54.8395	NIASHv2026C24	2691 bits (1457)	0
	MLOC_69731.1	151110120	54.8395
	AK373790	151110120	54.8867	NIASHv3043L21	7947 bits (4303)	0
	MLOC_15152.1	151110120	54.9575
	AK356209	151368040	55.046	NIASHv1031H11	2082 bits (1127)	0
	MLOC_13730.1	151368040	55.0801	NIASHv2073G15	555 bits (300)	5e-157		857	2020-09-09	2020-06-06	2020-09-09
	AK369432	151368040	55.0992	NIASHv2091C22	4078 bits (2208)	0
	MLOC_50180.1	151368040	55.0992	NIASHv2091C22	159 bits (86)	2e-38
	MLOC_50177.1	151368040	55.0992
	MLOC_50179.1	151368040	55.0992	NIASHv3019K10	183 bits (99)	2e-45		414	2020-02-02	2020-07-07	2020-08-08
	AK252150.1	156433440	55.17	FLOUbaf146i16	4082 bits (2210)	0
	MLOC_21760.1	156433440	55.17	NIASHv3048J22	852 bits (461)	0
	MLOC_51627.1	152206280	55.3116	FLOUbaf116k09	158 bits (85)	5e-38
	MLOC_32886.1	152206280	55.3116	NIASHv1039F01	224 bits (121)	5e-58		1926	2020-06-06	2020-05-05	2020-11-11
	MLOC_61849.1	152831240	55.3116	FLOUbaf111g03	1279 bits (692)	0
	AK355893	152831240	55.3116	NIASHv1027J17	2987 bits (1617)	0
	MLOC_61848.1	152831240	55.3116	FLOUbaf111g03	1327 bits (718)	0
	MLOC_64343.1	153482240	55.3116
	MLOC_45739.1	154397360	55.3116	NIASHv3092D22	787 bits (426)	0	k02968	3350	2020-02-02	2020-05-05	2020-09-09
	MLOC_54732.1	155177320	55.3116	FLOUbaf116g07	457 bits (247)	6e-128
	MLOC_29371.1	155177320	55.3116
	AK354295	155744000	55.3116	NIASHv1006G03	4710 bits (2550)	0
	MLOC_76171.1	155744000	55.3116
	MLOC_15311.2	155744000	55.3116	FLOUbaf129b13	84.2 bits (45)	8e-15
	MLOC_67864.1	155744000	55.3116
	MLOC_6989.1	155744000	55.3116
	MLOC_36739.2	155744000	55.3521
	MLOC_36741.1	155744000	55.3521
	MLOC_36740.1	155744000	55.3521
	AK373275	156433440	55.3824	NIASHv3025M12	1247 bits (675)	0	k02793
	AK366300	157001360	55.3824	NIASHv2041N10	2662 bits (1441)	0
	AK361227	157001360	55.3824	NIASHv1135I05	2645 bits (1432)	0
	MLOC_59375.1	159088280	55.3824	NIASHv2035O03	56.5 bits (30)	5e-07
	MLOC_59376.2	159088280	55.3824	NIASHv2031C17	486 bits (263)	2e-136
	MLOC_43717.1	159088280	55.3824
	MLOC_43718.1	159088280	55.3824
	MLOC_20988.1	159088280	55.3824
	MLOC_38517.1	160470880	55.3824	FLOUbaf36o01	3838 bits (2078)	0
	MLOC_30462.2	160470880	55.3824	FLOUbaf130d01	237 bits (128)	4e-62		2272	2020-05-05	2020-06-06	2020-08-08
	MLOC_73771.1	160470880	55.3824
	AK252253.1	160470880	55.3824	FLOUbaf150f02	2527 bits (1368)	0	k08589
	MLOC_58738.1	161424440	55.3824	NIASHv3125P02	2095 bits (1134)	0
	MLOC_58739.1	161424440	55.3824	NIASHv3125P02	398 bits (215)	6e-110
	MLOC_38227.1	161424440	55.3824	NIASHv2052G06	2946 bits (1595)	0	k02552
	MLOC_38228.1	161424440	55.3824	FLOUbaf48c02	1247 bits (675)	0
	MLOC_22885.1	161424440	55.3824	FLOUbaf48c02	141 bits (76)	9e-33
	MLOC_292.1	161424440	55.3824
	MLOC_74153.1	161424440	55.3824	FLOUbaf87o16	2220 bits (1202)	0	k00291
	MLOC_62814.1	161424440	55.3824	NIASHv3142E23	1832 bits (992)	0	k09499
	MLOC_13787.3	161424440	55.4297	NIASHv3005J04	3083 bits (1669)	0
	MLOC_31707.1	244629680	55.471
	MLOC_31706.1	244629680	55.471
	MLOC_11031.1	244629680	55.471	NIASHv1034D23	4346 bits (2353)	0
	MLOC_11030.1	244629680	55.471
	MLOC_5136.1	244629680	55.471	NIASHv2028D03	1690 bits (915)	0
	MLOC_5137.1	244629680	55.471
	MLOC_6292.1	244629680	55.471	NIASHv3089D14	785 bits (425)	0
	MLOC_6293.1	244629680	55.471
	MLOC_44943.1	244629680	55.471
	MLOC_44942.1	244629680	55.471
	MLOC_13481.1	161424440	55.4769	NIASHv2148L15	6327 bits (3426)	0
	MLOC_13480.1	161424440	55.4769
	AK365819	161424440	55.4769	NIASHv2037P24	3013 bits (1631)	0
	MLOC_15496.1	161424440	55.4887	NIASHv2024O05	3007 bits (1628)	0
	MLOC_60821.6	162784720	55.5064	NIASHv2013K21	2087 bits (1130)	0	k00862
	MLOC_60822.1	162784720	55.5064
	MLOC_43627.4	163591960	55.5099	NIASHv2014B18	3469 bits (1878)	0
	MLOC_19479.1	163591960	55.5241
	MLOC_19480.1	163591960	55.5241	NIASHv2004M06	917 bits (496)	0
	MLOC_81820.1	163996200	55.5241	NIASHv2105N20	377 bits (204)	2e-104		175	2020-05-05	2020-02-02	2020-03-03
	AK371302	163996200	55.5241	NIASHv2130B24	4444 bits (2406)	0
	MLOC_68337.1	163996200	55.5241	NIASHv2001M16	3908 bits (2116)	0	k10101
	MLOC_62325.1	163996200	55.5241	NIASHv2098L07	1941 bits (1051)	0	k09888
	AK365058	163996200	55.5241	NIASHv2030J19	3836 bits (2077)	0
	MLOC_24434.1	163996200	55.5241	NIASHv1109L21	468 bits (253)	3e-131
	AK376348	163996200	55.5241	NIASHv3121H04	3777 bits (2045)	0
	MLOC_12188.3	166815960	55.5241	FLOUbaf61j20	3613 bits (1956)	0
	AK371357	166815960	55.5241	NIASHv2131O15	8104 bits (4388)	0
	MLOC_12189.1	166815960	55.5241
	MLOC_55289.1	166815960	55.5241
	AK376616	166815960	55.5241	NIASHv3129B22	6174 bits (3343)	0
	MLOC_42631.1	166815960	55.5241
	MLOC_71951.1	166815960	55.5241	NIASHv2042E01	2462 bits (1333)	0
	MLOC_4657.1	166815960	55.5241
	MLOC_42731.1	166815960	55.5241
	MLOC_81208.1	166815960	55.5241	NIASHv1017A23	3347 bits (1812)	0
	MLOC_22465.1	166815960	55.5241	NIASHv3073N19	972 bits (526)	0
	MLOC_60758.1	166815960	55.5241	NIASHv1058N15	1000 bits (541)	0		1284	2020-08-08	2020-03-03	2020-10-10
	MLOC_60757.1	166815960	55.5241
	MLOC_69465.1	166815960	55.5241
	MLOC_60756.1	166815960	55.5241
	MLOC_70684.1	168023720	55.5241	FLOUbaf86i15	2004 bits (1085)	0		523	2020-03-03	2020-04-04	2020-05-05
	MLOC_11538.1	168023720	55.5241
	MLOC_11465.1	168425480	55.5241
	MLOC_74022.2	168425480	55.5241
	AK248161.1	170921600	55.5241	FLOUbaf83k19	8037 bits (4352)	0
	MLOC_69608.1	172620400	55.5241
	MLOC_66674.1	172620400	55.5241	FLOUbaf117k21	3352 bits (1815)	0
	MLOC_68768.1	174811480	55.5241
	AK250061.1	174811480	55.5241	FLOUbaf63n10	4449 bits (2409)	0
	MLOC_59917.1	177235680	55.5241
	MLOC_59918.1	177235680	55.5241
	MLOC_59916.1	177235680	55.5241
	MLOC_7960.2	177235680	55.5241	FLOUbaf116g11	1472 bits (797)	0
	MLOC_15814.2	177235680	55.5241	FLOUbaf116g11	1192 bits (645)	0
	MLOC_25252.1	177235680	55.5241
	MLOC_25251.4	177235680	55.5241
	MLOC_76646.1	177235680	55.5241	NIASHv2007E18	704 bits (381)	0
	MLOC_76857.1	177235680	55.5241
	MLOC_76858.1	177235680	55.5241
	AK361683	177235680	55.5241	NIASHv1146H24	4071 bits (2204)	0
	AK368323	177235680	55.5241	NIASHv2072C08	9070 bits (4911)	0		1834	2020-02-02	2020-02-02	2020-03-03
	MLOC_76433.1	177235680	55.5241
	AK365083	177235680	55.5241	NIASHv2030M08	2998 bits (1623)	0
	MLOC_8647.2	177572960	55.5241	NIASHv1067J22	857 bits (464)	0
	MLOC_27287.1	177572960	55.5241
	MLOC_42603.1	177572960	55.5241
	MLOC_47768.1	177572960	55.5241
	MLOC_45983.4	177572960	55.5241	NIASHv2108F19	268 bits (145)	6e-71		875	2020-09-09	2020-05-05	2020-05-05
	MLOC_46628.1	177572960	55.5241
	MLOC_13104.1	177572960	55.5241
	MLOC_12978.1	178181800	55.5241	NIASHv2093N16	4261 bits (2307)	0
	MLOC_12979.3	178181800	55.5241
	AK356224	178948120	55.5241	NIASHv1031L16	5849 bits (3167)	0
	AK357417	178948120	55.5241	NIASHv1052O01	5742 bits (3109)	0
	AK251842.1	178948120	55.5241	FLOUbaf133f21	4392 bits (2378)	0
	AK361347	178948120	55.5241	NIASHv1138G14	3607 bits (1953)	0
	AK359328	178948120	55.5241	NIASHv1094G09	2078 bits (1125)	0
	MLOC_63004.1	179516040	55.5241
	MLOC_37693.2	179516040	55.5241	FLOUbaf93h12	2109 bits (1142)	0
	MLOC_66528.1	182756160	55.5241	NIASHv1065H07	1423 bits (770)	0
	MLOC_66529.1	182756160	55.5241
	MLOC_80490.1	182756160	55.5241	NIASHv2145N23	3491 bits (1890)	0
	MLOC_218.1	182756160	55.5241	NIASHv3128F03	1421 bits (769)	0		19	2020-03-03	2020-03-03	2020-06-06
	AK370483	182756160	55.5241	NIASHv2111H17	1151 bits (623)	0
	AK251563.1	184122640	55.5241	FLOUbaf128j22	3685 bits (1995)	0
	MLOC_8104.1	184122640	55.5241
	MLOC_53862.2	184122640	55.5241	FLOUbaf131m24	4843 bits (2622)	0
	MLOC_54827.1	184122640	55.5241
	MLOC_54825.1	184122640	55.5241	NIASHv2004P03	63.9 bits (34)	3e-09		143	2020-04-04	2020-02-02	2020-09-09
	MLOC_54826.1	184122640	55.5241	NIASHv2034B02	769 bits (416)	0
	MLOC_52545.1	184122640	55.5241	NIASHv1019H24	1391 bits (753)	0
	MLOC_7531.1	184122640	55.5241
	MLOC_7532.1	184122640	55.5241	NIASHv2026P02	2294 bits (1242)	0
	MLOC_56185.2	184122640	55.5418
	AK360961	186994480	55.5418	NIASHv1129J13	3947 bits (2137)	0
	MLOC_51145.1	186994480	55.5418
	MLOC_70090.1	186994480	55.5418	NIASHv3017O12	279 bits (151)	6e-75
	MLOC_81030.1	186994480	55.5418
	MLOC_81031.1	186994480	55.5418
	AK355209	188984680	55.5418	NIASHv1017H11	2926 bits (1584)	0
	MLOC_66218.1	188984680	55.5418	NIASHv3106A01	2401 bits (1300)	0
	AK359771	188984680	55.5418	NIASHv1102M16	3217 bits (1742)	0
	MLOC_76443.1	188984680	55.5418
	MLOC_44338.1	188984680	55.5418	NIASHv3065J14	3208 bits (1737)	0
	MLOC_14194.1	190284200	55.5418
	MLOC_54756.1	190284200	55.5418
	MLOC_54757.2	190284200	55.5418
	MLOC_5483.1	190284200	55.5418	NIASHv1144I01	2122 bits (1149)	0
	MLOC_5481.3	190284200	55.5418
	MLOC_5482.1	190284200	55.5418
	MLOC_76668.3	190284200	55.5418
	MLOC_60803.1	192843560	55.5418	NIASHv2112M12	3677 bits (1991)	0
	MLOC_67972.1	192843560	55.5418
	MLOC_67973.1	192843560	55.5418	NIASHv1002G13	302 bits (163)	1e-81
	MLOC_70949.1	192843560	55.5418
	AK375197	194165400	55.5418	NIASHv3087K21	3975 bits (2152)	0
	AK370431	194165400	55.5418	NIASHv2110K02	3193 bits (1729)	0
	MLOC_34555.1	194165400	55.5418
	MLOC_67631.1	194165400	55.5418	NIASHv2142L08	172 bits (93)	5e-42
	MLOC_67630.1	194165400	55.5418	NIASHv1114G13	379 bits (205)	1e-104		2768	2020-07-07	2020-07-07	2020-11-11
	MLOC_67632.1	194165400	55.5418
	MLOC_67629.1	194165400	55.5418	FLOUbaf73m02	65.8 bits (35)	8e-10	k11206
	MLOC_18635.2	195039600	55.5418	NIASHv2046D18	3114 bits (1686)	0
	MLOC_16413.1	195039600	55.5418
	MLOC_67060.1	195039600	55.5418	NIASHv2038P19	3326 bits (1801)	0
	MLOC_53464.1	195039600	55.5418	FLOUbaf58m08	2944 bits (1594)	0		181	2020-02-02	2020-05-05	2020-06-06
	MLOC_6759.2	196210160	55.5418	NIASHv1134I04	965 bits (522)	0
	MLOC_6760.2	196210160	55.5418	NIASHv2135H18	1286 bits (696)	0
	MLOC_6761.1	196210160	55.5418	FLOUbaf179l07	708 bits (383)	0
	MLOC_54695.1	196210160	55.5418	FLOUbaf81p04	1563 bits (846)	0
	MLOC_64856.1	196210160	55.5418
	AK361680	196210160	55.5418	NIASHv1146G23	2787 bits (1509)	0
	MLOC_54697.1	196210160	55.5418
	MLOC_54696.1	196210160	55.5418
	MLOC_60921.1	197075680	55.5418	NIASHv2009N01	2021 bits (1094)	0
	MLOC_60922.1	197075680	55.5418
	MLOC_6744.1	197075680	55.5418
	AK358445	197075680	55.5418	NIASHv1076M16	1629 bits (882)	0
	MLOC_68500.1	197520840	55.5418	NIASHv2061K08	3169 bits (1716)	0
	MLOC_13463.1	197520840	55.5418	NIASHv1035H14	782 bits (423)	0		2023	2020-05-05	2020-05-05	2020-03-03
	AK368418	197884160	55.5418	NIASHv2073G15	1975 bits (1069)	0		857	2020-09-09	2020-06-06	2020-09-09
	MLOC_62589.2	201110640	55.5418
	MLOC_62590.2	201110640	55.5418
	MLOC_41547.1	201110640	55.5418	NIASHv3029I04	1022 bits (553)	0
	AK365363	201110640	55.5418	NIASHv2033L13	3847 bits (2083)	0
	MLOC_30117.1	201110640	55.5418
	MLOC_61938.1	201110640	55.5418
	MLOC_30116.1	201110640	55.5418	NIASHv2004M23	1358 bits (735)	0
	MLOC_44313.1	201110640	55.5418
	MLOC_69251.1	201110640	55.5418
	MLOC_6437.1	202271280	55.5418	NIASHv2070M23	1578 bits (854)	0
	MLOC_80655.1	203367440	55.5418
	MLOC_73168.1	203367440	55.5418	NIASHv2144C18	488 bits (264)	1e-137		677	2020-05-05	2020-05-05	2020-07-07
	MLOC_21208.3	205241080	55.5418	NIASHv3052E10	501 bits (271)	6e-141		850	2020-04-04	2020-04-04	2020-04-04
	MLOC_56254.3	205241080	55.5418	FLOUbaf79c08	2942 bits (1593)	0
	AK356873	205241080	55.5418	NIASHv1062D07	2507 bits (1357)	0
	MLOC_69445.1	245670040	55.5418
	MLOC_69444.2	245670040	55.5418
	MLOC_69446.1	245670040	55.5418
	MLOC_15445.1	245946560	55.5418
	MLOC_15444.1	245946560	55.5418
	MLOC_57004.1	197520840	55.5418	FLOUbaf53i19	2298 bits (1244)	0
	AK366151	205241080	55.5524	NIASHv2040K18	3297 bits (1785)	0
	MLOC_9013.1	205241080	55.5595	NIASHv2070D19	2202 bits (1192)	0
	AK371874	207303200	55.5595	NIASHv2142K12	2266 bits (1227)	0
	MLOC_2462.2	207303200	55.5595
	MLOC_518.1	208727960	55.5595	NIASHv2055N14	435 bits (235)	1e-121		2518	2020-12-12	2020-07-07	2020-05-05
	AK373735	208727960	55.5595	NIASHv3042E20	3014 bits (1632)	0
	MLOC_56246.1	208727960	55.5595	FLOUbaf118d06	399 bits (216)	5e-111
	MLOC_36713.1	208727960	55.5595	NIASHv2022C05	3666 bits (1985)	0
	MLOC_7337.1	208727960	55.5595	FLOUbaf19f15	1659 bits (898)	0	k02429
	MLOC_57648.1	210525960	55.5595	NIASHv1144E06	110 bits (59)	4e-23
	MLOC_71990.1	210525960	55.5595
	MLOC_45551.1	210525960	55.5595
	MLOC_4757.1	210525960	55.5595	NIASHv2085N01	5009 bits (2712)	0
	MLOC_10598.2	210525960	55.5595	NIASHv2093O21	6192 bits (3353)	0		3073	2020-08-08	2020-02-02	2020-02-02
	MLOC_21377.2	210525960	55.5595	NIASHv3045A16	758 bits (410)	0		1059	2020-09-09	2020-05-05	2020-06-06
	MLOC_15706.1	210525960	55.5595
	MLOC_37034.3	210525960	55.5595
	MLOC_37033.1	210525960	55.5595
	MLOC_69387.1	210525960	55.5595	NIASHv2034H19	1572 bits (851)	0
	AK368904	210525960	55.5595	NIASHv2082A22	2233 bits (1209)	0		54	2020-05-05	2020-02-02	2020-02-02
	AK355665	211300960	55.5595	NIASHv1024A20	3421 bits (1852)	0
	MLOC_70164.1	211300960	55.5595	NIASHv1111I07	1022 bits (553)	0		763	2020-05-05	2020-05-05	2020-06-06
	AK359336	211300960	55.5595	NIASHv1094I05	3548 bits (1921)	0
	AK370466	212398360	55.5595	NIASHv2111D17	3197 bits (1731)	0		1673	2020-12-12	2020-04-04	2020-07-07
	MLOC_64688.2	213091520	55.5595	FLOUbaf132m01	1247 bits (675)	0
	MLOC_64869.1	213091520	55.5595
	MLOC_19344.1	213091520	55.5595
	MLOC_3224.1	214846120	55.5595	NIASHv2142H09	1205 bits (652)	0		826	2020-07-07	2020-02-02	2020-03-03
	AK361285	214846120	55.5595	NIASHv1136N15	8674 bits (4697)	0
	MLOC_24624.1	214846120	55.5595	NIASHv3016G07	172 bits (93)	4e-43	k03251
	MLOC_42793.1	215901360	55.5595
	MLOC_14193.2	215901360	55.5595	FLOUbaf131g24	2392 bits (1295)	0
	AK249650.1	215901360	55.5595	FLOUbaf47j18	1410 bits (763)	0
	MLOC_18051.1	217474920	55.5595	NIASHv1024D18	483 bits (261)	1e-135	k07452
	AK362875	217474920	55.5595	NIASHv2010M12	2902 bits (1571)	0
	AK367277	217474920	55.5595	NIASHv2053O06	2712 bits (1468)	0
	AK252139.1	218359040	55.5595	FLOUbaf141j06	2279 bits (1234)	0
	MLOC_76320.1	218359040	55.5595
	MLOC_29239.1	218359040	55.5595
	MLOC_18111.1	218359040	55.5595	NIASHv3125K05	416 bits (225)	3e-115
	MLOC_69037.1	218359040	55.5595
	MLOC_70412.1	218359040	55.5595
	MLOC_76319.1	218359040	55.5595	NIASHv1067A05	904 bits (489)	0	k09448
	MLOC_70413.1	218359040	55.5595	NIASHv1135I05	599 bits (324)	2e-170
	AK376486	218359040	55.5595	NIASHv3125K05	1038 bits (562)	0
	MLOC_14792.2	219041040	55.5595
	AK248643.1	219041040	55.5595	FLOUbaf170n23	3426 bits (1855)	0
	AK356550	219041040	55.5595	NIASHv1036D16	5853 bits (3169)	0	k02101	1903	2020-02-02	2020-02-02	2020-08-08
	MLOC_46288.2	219631280	55.5595
	MLOC_78365.1	219631280	55.5595
	MLOC_13809.2	219631280	55.5595	NIASHv3144L21	1543 bits (835)	0
	MLOC_5528.1	220803080	55.5595	NIASHv1105C08	4457 bits (2413)	0
	AK360797	220803080	55.5595	NIASHv1125I03	2073 bits (1122)	0
	MLOC_67187.1	220803080	55.5595	NIASHv1115K11	2891 bits (1565)	0
	MLOC_64606.3	220803080	55.5595	NIASHv1086A02	1428 bits (773)	0
	MLOC_67189.1	220803080	55.5595
	MLOC_67188.1	220803080	55.5595
	MLOC_24902.1	221462760	55.5595
	MLOC_1985.1	221462760	55.5595
	AK374633	221462760	55.5595	NIASHv3071D17	5014 bits (2715)	0
	MLOC_67027.1	222119960	55.5595
	MLOC_67026.1	222119960	55.5595
	AK366334	222119960	55.5595	NIASHv2042B02	5179 bits (2804)	0
	AK360983	222119960	55.5595	NIASHv1130A19	2409 bits (1304)	0
	AK371474	223133040	55.5595	NIASHv2135A10	4205 bits (2277)	0
	MLOC_2557.1	223133040	55.5595	FLOUbaf98m03	1764 bits (955)	0
	MLOC_75714.2	223133040	55.5595	NIASHv1115B16	1264 bits (684)	0		391	2020-05-05	2020-05-05	2020-04-04
	MLOC_69793.1	223133040	55.5595
	MLOC_3399.1	223133040	55.5595
	MLOC_69792.1	223133040	55.5595	NIASHv1049O14	126 bits (68)	7e-28		1223	2020-03-03	2020-04-04	2020-07-07
	MLOC_68792.1	223957640	55.5595
	MLOC_19471.2	224283760	55.5595	NIASHv1006I11	3330 bits (1803)	0	k05343
	AK250053.1	224283760	55.5595	FLOUbaf63k10	3535 bits (1914)	0	k06975
	MLOC_29946.1	224283760	55.5595	FLOUbaf136k03	1306 bits (707)	0
	MLOC_75750.1	224283760	55.5595	NIASHv3067B02	411 bits (222)	5e-114	k10031
	MLOC_75751.2	224283760	55.5595
	MLOC_75752.1	224283760	55.5595
	MLOC_7244.1	224283760	55.5595
	MLOC_7245.1	224283760	55.5595	NIASHv1138A23	130 bits (70)	4e-29
	MLOC_56010.1	225027760	55.5595
	MLOC_56011.1	225027760	55.5595	NIASHv2066M05	322 bits (174)	5e-87		697	2020-04-04	2020-02-02	2020-02-02
	MLOC_40442.1	225027760	55.5595
	AK249062.1	225027760	55.5595	FLOUbaf21h16	7276 bits (3940)	0
	MLOC_20243.2	225027760	55.5595	NIASHv2125H19	2460 bits (1332)	0
	AK376745	225027760	55.5595	NIASHv3134G05	2739 bits (1483)	0
	MLOC_68420.1	225027760	55.5595
	MLOC_67191.1	225027760	55.5595	NIASHv3134G05	226 bits (122)	1e-58
	MLOC_53432.1	225027760	55.5595
	MLOC_53309.2	225253440	55.5595	NIASHv2068F21	2161 bits (1170)	0
	MLOC_55073.1	225253440	55.5595	NIASHv3082N24	427 bits (231)	2e-119
	MLOC_477.3	225414640	55.5595	NIASHv2028C18	4674 bits (2531)	0
	MLOC_51170.1	226531880	55.5595	NIASHv3101I23	2833 bits (1534)	0
	MLOC_57883.4	227022920	55.5595	FLOUbaf156e08	863 bits (467)	0
	MLOC_8554.1	227986400	55.5595
	MLOC_61092.1	229965440	55.5595
	MLOC_43856.1	229965440	55.5595	FLOUbaf47e12	324 bits (175)	4e-88	k10091
	MLOC_27993.2	229965440	55.5595
	MLOC_69002.1	229965440	55.5595	NIASHv3054G17	2194 bits (1188)	0
	MLOC_74002.1	229965440	55.5595	NIASHv3124H08	3251 bits (1760)	0
	MLOC_47617.1	230399440	55.5595
	MLOC_43897.1	230399440	55.5595
	MLOC_6238.1	230399440	55.5595
	MLOC_18936.1	230399440	55.5595
	AK354268	230399440	55.5595	NIASHv1006C20	2953 bits (1599)	0
	MLOC_55525.1	230399440	55.5595	NIASHv2013E09	3818 bits (2067)	0	k06496	1632	2020-10-10	2020-05-05	2020-09-09
	MLOC_63305.1	230399440	55.5595
	MLOC_63304.1	230399440	55.5595
	MLOC_5428.3	245946560	55.5595	NIASHv1041A12	3049 bits (1651)	0
	MLOC_23298.1	245946560	55.5595
	AK367222	245946560	55.5595	NIASHv2053C11	4639 bits (2512)	0
	MLOC_5425.1	245946560	55.5595
	MLOC_5427.1	245946560	55.5595	NIASHv2053C11	1002 bits (542)	0
	MLOC_5423.1	245946560	55.5595
	MLOC_24559.1	245946560	55.5595
	MLOC_33946.2	245946560	55.5595	NIASHv2089P12	586 bits (317)	1e-166
	MLOC_5426.1	245946560	55.5595
	MLOC_5424.1	245946560	55.5595
	MLOC_23299.1	245946560	55.5595
	MLOC_70633.1	245946560	55.5595
	AK250370.1	246819520	55.5595	FLOUbaf72n09	1190 bits (644)	0
	MLOC_72466.1	246819520	55.5595
	MLOC_72467.1	246819520	55.5595	NIASHv3019I20	351 bits (190)	1e-96
	MLOC_30803.1	247513920	55.5595	NIASHv2034O14	691 bits (374)	0		863	2020-07-07	2020-04-04	2020-06-06
	AK365200	247513920	55.5595	NIASHv2031P05	3387 bits (1834)	0
	AK251262.1	248431520	55.5595	FLOUbaf112c03	2265 bits (1226)	0
	AK357130	249466920	55.5595	NIASHv1046K24	5825 bits (3154)	0
	MLOC_62642.1	249466920	55.5595
	MLOC_73115.1	249466920	55.5595
	MLOC_73114.1	249466920	55.5595	NIASHv3063P16	141 bits (76)	1e-32
	MLOC_62127.1	250835880	55.5595
	MLOC_5932.2	252576840	55.5595	NIASHv3076L17	130 bits (70)	6e-29
	MLOC_5979.1	252576840	55.5595	NIASHv2041D01	2868 bits (1553)	0
	MLOC_5978.1	252576840	55.5595	NIASHv3014M13	1096 bits (593)	0
	MLOC_5977.1	252576840	55.5595	NIASHv2092K07	84.2 bits (45)	4e-15		904	2020-09-09	2020-05-05	2020-08-08
	MLOC_5976.1	252576840	55.5595	FLOUbaf32f07	992 bits (537)	0
	MLOC_9695.1	252576840	55.5595	NIASHv3131P13	91.6 bits (49)	1e-17
	MLOC_31164.1	252576840	55.5595
	MLOC_38648.2	252576840	55.5595	NIASHv1032G15	776 bits (420)	0
	MLOC_79058.1	253584960	55.5595
	MLOC_74864.1	253584960	55.5595
	MLOC_74863.3	253584960	55.5595	NIASHv1026A05	215 bits (116)	8e-55	k04910	271	2020-02-02	2020-05-05	2020-11-11
	MLOC_61107.1	255638400	55.5595	NIASHv3088K16	6205 bits (3360)	0
	AK250329.1	256184000	55.5595	FLOUbaf81l03	4259 bits (2306)	0
	MLOC_52008.1	256184000	55.5595
	AK374727	230399440	55.5654	NIASHv3074N01	2551 bits (1381)	0
	MLOC_27189.1	230399440	55.5713	NIASHv1025O11	2449 bits (1326)	0
	MLOC_57581.1	231157080	55.5772
	MLOC_57583.1	231157080	55.5772
[truncated: 3,591 more rows]
